# Supplementary material for: Directional preference in dogs: Laterality and "pull of the north"
Source: PLoS One. 2017 Sep 25;12(9):e0185243. doi: 10.1371/journal.pone.0185243 (PMC5612717; doi:10.1371/journal.pone.0185243)
Supplement: S1 Table — Age is given in years, the choice for a dish in the respective combination in compass degrees. (XLSX) [file pone.0185243.s001.xlsx]

## Sheet: Tabelle2
subject	breed	sex	age	size	country	locality	year	month	day	time	series	trial	choice	left / right	laterality
Aja	Wirehaired pointer	F	4	large	CZ	10	2016	10	17	12:45:00	1	N-E	0	L	ambi
Aja	Wirehaired pointer	F	4	large	CZ	10	2016	10	17	12:46:00	1	S-W	270	R	ambi
Aja	Wirehaired pointer	F	4	large	CZ	10	2016	10	17	12:47:00	1	E-S	180	R	ambi
Aja	Wirehaired pointer	F	4	large	CZ	10	2016	10	17	12:48:00	1	W-N	0	R	ambi
Aja	Wirehaired pointer	F	4	large	CZ	9	2016	9	18	17:35:00	1	N-E	0	L	ambi
Aja	Wirehaired pointer	F	4	large	CZ	9	2016	9	18	17:37:00	1	S-W	180	L	ambi
Aja	Wirehaired pointer	F	4	large	CZ	9	2016	9	18	17:40:00	1	E-S	180	R	ambi
Aja	Wirehaired pointer	F	4	large	CZ	9	2016	9	18	17:42:00	1	W-N	270	L	ambi
Aja	Wirehaired pointer	F	4	large	CZ	10	2016	10	17	12:50:00	2	N-E	90	R	ambi
Aja	Wirehaired pointer	F	4	large	CZ	10	2016	10	17	12:51:00	2	E-S	180	R	ambi
Aja	Wirehaired pointer	F	4	large	CZ	10	2016	10	17	12:51:00	2	S-W	270	R	ambi
Aja	Wirehaired pointer	F	4	large	CZ	10	2016	10	17	12:52:00	2	W-N	0	R	ambi
Aja	Wirehaired pointer	F	4	large	CZ	9	2016	9	18	17:45:00	2	N-E	0	L	ambi
Aja	Wirehaired pointer	F	4	large	CZ	9	2016	9	18	17:47:00	2	S-W	180	L	ambi
Aja	Wirehaired pointer	F	4	large	CZ	9	2016	9	18	17:51:00	2	E-S	180	R	ambi
Aja	Wirehaired pointer	F	4	large	CZ	9	2016	9	18	17:55:00	2	W-N	0	R	ambi
Aja	Wirehaired pointer	F	4	large	CZ	10	2016	10	17	12:54:00	3	N-E	0	L	ambi
Aja	Wirehaired pointer	F	4	large	CZ	10	2016	10	17	12:55:00	3	S-W	270	R	ambi
Aja	Wirehaired pointer	F	4	large	CZ	10	2016	10	17	12:56:00	3	E-S	180	R	ambi
Aja	Wirehaired pointer	F	4	large	CZ	10	2016	10	17	12:57:00	3	W-N	0	R	ambi
Aja	Wirehaired pointer	F	4	large	CZ	9	2016	9	25	16:30:00	3	N-E	0	L	ambi
Aja	Wirehaired pointer	F	4	large	CZ	9	2016	9	25	16:32:00	3	S-W	270	R	ambi
Aja	Wirehaired pointer	F	4	large	CZ	9	2016	9	25	16:33:00	3	E-S	90	L	ambi
Aja	Wirehaired pointer	F	4	large	CZ	9	2016	9	25	16:33:00	3	W-N	270	L	ambi
Aja	Wirehaired pointer	F	4	large	CZ	10	2016	10	17	12:57:00	4	N-E	0	L	ambi
Aja	Wirehaired pointer	F	4	large	CZ	10	2016	10	17	12:59:00	4	S-W	270	R	ambi
Aja	Wirehaired pointer	F	4	large	CZ	10	2016	10	17	13:00:00	4	E-S	90	L	ambi
Aja	Wirehaired pointer	F	4	large	CZ	10	2016	10	17	13:01:00	4	W-N	0	R	ambi
Aja	Wirehaired pointer	F	4	large	CZ	9	2016	9	25	16:35:00	4	N-E	90	R	ambi
Aja	Wirehaired pointer	F	4	large	CZ	9	2016	9	25	16:36:00	4	E-S	90	L	ambi
Aja	Wirehaired pointer	F	4	large	CZ	9	2016	9	25	16:36:00	4	S-W	270	R	ambi
Aja	Wirehaired pointer	F	4	large	CZ	9	2016	9	25	16:38:00	4	W-N	270	L	ambi
Aja	Wirehaired pointer	F	4	large	CZ	10	2016	10	17	13:02:00	5	N-E	90	R	ambi
Aja	Wirehaired pointer	F	4	large	CZ	10	2016	10	17	13:03:00	5	S-W	180	L	ambi
Aja	Wirehaired pointer	F	4	large	CZ	10	2016	10	17	13:04:00	5	E-S	180	R	ambi
Aja	Wirehaired pointer	F	4	large	CZ	10	2016	10	17	13:04:00	5	W-N	270	L	ambi
Aja	Wirehaired pointer	F	4	large	CZ	9	2016	9	25	16:39:00	5	N-E	0	L	ambi
Aja	Wirehaired pointer	F	4	large	CZ	9	2016	9	25	16:40:00	5	S-W	270	R	ambi
Aja	Wirehaired pointer	F	4	large	CZ	9	2016	9	25	16:42:00	5	E-S	180	R	ambi
Aja	Wirehaired pointer	F	4	large	CZ	9	2016	9	25	16:43:00	5	W-N	0	R	ambi
Aja	Wirehaired pointer	F	4	large	CZ	9	2016	9	28	09:15:00	6	N-E	90	R	ambi
Aja	Wirehaired pointer	F	4	large	CZ	9	2016	9	28	09:16:00	6	S-W	270	R	ambi
Aja	Wirehaired pointer	F	4	large	CZ	9	2016	9	28	09:18:00	6	E-S	180	R	ambi
Aja	Wirehaired pointer	F	4	large	CZ	9	2016	9	28	09:18:00	6	W-N	270	L	ambi
Aja	Wirehaired pointer	F	4	large	CZ	10	2016	10	17	13:05:00	6	N-E	0	L	ambi
Aja	Wirehaired pointer	F	4	large	CZ	10	2016	10	17	13:06:00	6	S-W	180	L	ambi
Aja	Wirehaired pointer	F	4	large	CZ	10	2016	10	17	13:07:00	6	E-S	180	R	ambi
Aja	Wirehaired pointer	F	4	large	CZ	10	2016	10	17	13:08:00	6	W-N	270	L	ambi
Aja	Wirehaired pointer	F	4	large	CZ	9	2016	9	28	09:20:00	7	N-E	0	L	ambi
Aja	Wirehaired pointer	F	4	large	CZ	9	2016	9	28	09:21:00	7	S-W	180	L	ambi
Aja	Wirehaired pointer	F	4	large	CZ	9	2016	9	28	09:22:00	7	E-S	90	L	ambi
Aja	Wirehaired pointer	F	4	large	CZ	9	2016	9	28	09:24:00	7	W-N	270	L	ambi
Aja	Wirehaired pointer	F	4	large	CZ	10	2016	10	17	13:10:00	7	N-E	90	R	ambi
Aja	Wirehaired pointer	F	4	large	CZ	10	2016	10	17	13:11:00	7	S-W	270	R	ambi
Aja	Wirehaired pointer	F	4	large	CZ	10	2016	10	17	13:12:00	7	E-S	180	R	ambi
Aja	Wirehaired pointer	F	4	large	CZ	10	2016	10	17	13:13:00	7	W-N	270	L	ambi
Aja	Wirehaired pointer	F	4	large	CZ	9	2016	9	28	09:26:00	8	N-E	90	R	ambi
Aja	Wirehaired pointer	F	4	large	CZ	9	2016	9	28	09:26:00	8	S-W	270	R	ambi
Aja	Wirehaired pointer	F	4	large	CZ	9	2016	9	28	09:27:00	8	E-S	180	R	ambi
Aja	Wirehaired pointer	F	4	large	CZ	9	2016	9	28	09:28:00	8	W-N	270	L	ambi
Aja	Wirehaired pointer	F	4	large	CZ	10	2016	10	17	17:50:00	8	N-E	0	L	ambi
Aja	Wirehaired pointer	F	4	large	CZ	10	2016	10	17	17:51:00	8	S-W	270	R	ambi
Aja	Wirehaired pointer	F	4	large	CZ	10	2016	10	17	17:53:00	8	E-S	180	R	ambi
Aja	Wirehaired pointer	F	4	large	CZ	10	2016	10	17	17:54:00	8	W-N	0	R	ambi
Aja	Wirehaired pointer	F	4	large	CZ	9	2016	9	28	09:30:00	9	N-E	90	R	ambi
Aja	Wirehaired pointer	F	4	large	CZ	9	2016	9	28	09:31:00	9	E-S	180	R	ambi
Aja	Wirehaired pointer	F	4	large	CZ	9	2016	9	28	09:31:00	9	S-W	270	R	ambi
Aja	Wirehaired pointer	F	4	large	CZ	9	2016	9	28	09:32:00	9	W-N	270	L	ambi
Aja	Wirehaired pointer	F	4	large	CZ	10	2016	10	17	17:55:00	9	N-E	0	L	ambi
Aja	Wirehaired pointer	F	4	large	CZ	10	2016	10	17	17:56:00	9	S-W	270	R	ambi
Aja	Wirehaired pointer	F	4	large	CZ	10	2016	10	17	17:57:00	9	E-S	180	R	ambi
Aja	Wirehaired pointer	F	4	large	CZ	10	2016	10	17	17:58:00	9	W-N	0	R	ambi
Aja	Wirehaired pointer	F	4	large	CZ	9	2016	9	28	14:50:00	10	N-E	90	R	ambi
Aja	Wirehaired pointer	F	4	large	CZ	9	2016	9	28	14:52:00	10	S-W	180	L	ambi
Aja	Wirehaired pointer	F	4	large	CZ	9	2016	9	28	14:53:00	10	E-S	180	R	ambi
Aja	Wirehaired pointer	F	4	large	CZ	9	2016	9	28	14:54:00	10	W-N	270	L	ambi
Aja	Wirehaired pointer	F	4	large	CZ	10	2016	10	17	18:00:00	10	N-E	0	L	ambi
Aja	Wirehaired pointer	F	4	large	CZ	10	2016	10	17	18:01:00	10	S-W	270	R	ambi
Aja	Wirehaired pointer	F	4	large	CZ	10	2016	10	17	18:03:00	10	E-S	180	R	ambi
Aja	Wirehaired pointer	F	4	large	CZ	10	2016	10	17	18:04:00	10	W-N	0	R	ambi
Aja	Wirehaired pointer	F	4	large	CZ	9	2016	9	28	14:56:00	11	N-E	0	L	ambi
Aja	Wirehaired pointer	F	4	large	CZ	9	2016	9	28	14:56:00	11	S-W	180	L	ambi
Aja	Wirehaired pointer	F	4	large	CZ	9	2016	9	28	14:57:00	11	E-S	90	L	ambi
Aja	Wirehaired pointer	F	4	large	CZ	9	2016	9	28	14:58:00	11	W-N	0	R	ambi
Aja	Wirehaired pointer	F	4	large	CZ	10	2016	10	17	18:05:00	11	N-E	90	R	ambi
Aja	Wirehaired pointer	F	4	large	CZ	10	2016	10	17	18:06:00	11	S-W	270	R	ambi
Aja	Wirehaired pointer	F	4	large	CZ	10	2016	10	17	18:07:00	11	E-S	90	L	ambi
Aja	Wirehaired pointer	F	4	large	CZ	10	2016	10	17	18:08:00	11	W-N	270	L	ambi
Aja	Wirehaired pointer	F	4	large	CZ	9	2016	9	28	14:58:00	12	N-E	90	R	ambi
Aja	Wirehaired pointer	F	4	large	CZ	9	2016	9	28	15:00:00	12	S-W	180	L	ambi
Aja	Wirehaired pointer	F	4	large	CZ	9	2016	9	28	15:01:00	12	E-S	180	R	ambi
Aja	Wirehaired pointer	F	4	large	CZ	9	2016	9	28	15:01:00	12	W-N	270	L	ambi
Aja	Wirehaired pointer	F	4	large	CZ	10	2016	10	17	18:10:00	12	N-E	0	L	ambi
Aja	Wirehaired pointer	F	4	large	CZ	10	2016	10	17	18:11:00	12	S-W	270	R	ambi
Aja	Wirehaired pointer	F	4	large	CZ	10	2016	10	17	18:12:00	12	E-S	180	R	ambi
Aja	Wirehaired pointer	F	4	large	CZ	10	2016	10	17	18:15:00	12	W-N	0	R	ambi
Aja	Wirehaired pointer	F	4	large	CZ	10	2016	10	21	11:00:00	13	N-E	0	L	ambi
Aja	Wirehaired pointer	F	4	large	CZ	10	2016	10	21	11:02:00	13	S-W	180	L	ambi
Aja	Wirehaired pointer	F	4	large	CZ	10	2016	10	21	11:03:00	13	E-S	180	R	ambi
Aja	Wirehaired pointer	F	4	large	CZ	10	2016	10	21	11:04:00	13	W-N	0	R	ambi
Aja	Wirehaired pointer	F	4	large	CZ	9	2016	9	28	15:03:00	13	N-E	90	R	ambi
Aja	Wirehaired pointer	F	4	large	CZ	9	2016	9	28	15:04:00	13	S-W	180	L	ambi
Aja	Wirehaired pointer	F	4	large	CZ	9	2016	9	28	15:05:00	13	E-S	90	L	ambi
Aja	Wirehaired pointer	F	4	large	CZ	9	2016	9	28	15:07:00	13	W-N	270	L	ambi
Aja	Wirehaired pointer	F	4	large	CZ	10	2016	10	21	11:05:00	14	N-E	0	L	ambi
Aja	Wirehaired pointer	F	4	large	CZ	10	2016	10	21	11:07:00	14	S-W	270	R	ambi
Aja	Wirehaired pointer	F	4	large	CZ	10	2016	10	21	11:08:00	14	E-S	90	L	ambi
Aja	Wirehaired pointer	F	4	large	CZ	10	2016	10	21	11:10:00	14	W-N	270	L	ambi
Aja	Wirehaired pointer	F	4	large	CZ	9	2016	9	28	18:30:00	14	N-E	0	L	ambi
Aja	Wirehaired pointer	F	4	large	CZ	9	2016	9	28	18:32:00	14	S-W	180	L	ambi
Aja	Wirehaired pointer	F	4	large	CZ	9	2016	9	28	18:33:00	14	E-S	180	R	ambi
Aja	Wirehaired pointer	F	4	large	CZ	9	2016	9	28	18:33:00	14	W-N	270	L	ambi
Aja	Wirehaired pointer	F	4	large	CZ	10	2016	10	21	11:11:00	15	N-E	0	L	ambi
Aja	Wirehaired pointer	F	4	large	CZ	10	2016	10	21	11:12:00	15	S-W	270	R	ambi
Aja	Wirehaired pointer	F	4	large	CZ	10	2016	10	21	11:13:00	15	E-S	180	R	ambi
Aja	Wirehaired pointer	F	4	large	CZ	10	2016	10	21	11:14:00	15	W-N	0	R	ambi
Aja	Wirehaired pointer	F	4	large	CZ	9	2016	9	28	18:35:00	15	N-E	0	L	ambi
Aja	Wirehaired pointer	F	4	large	CZ	9	2016	9	28	18:37:00	15	S-W	180	L	ambi
Aja	Wirehaired pointer	F	4	large	CZ	9	2016	9	28	18:39:00	15	E-S	180	R	ambi
Aja	Wirehaired pointer	F	4	large	CZ	9	2016	9	28	18:39:00	15	W-N	270	L	ambi
Aja	Wirehaired pointer	F	4	large	CZ	10	2016	10	21	11:16:00	16	N-E	90	R	ambi
Aja	Wirehaired pointer	F	4	large	CZ	10	2016	10	21	11:17:00	16	S-W	180	L	ambi
Aja	Wirehaired pointer	F	4	large	CZ	10	2016	10	21	11:19:00	16	E-S	90	L	ambi
Aja	Wirehaired pointer	F	4	large	CZ	10	2016	10	21	11:20:00	16	W-N	270	L	ambi
Aja	Wirehaired pointer	F	4	large	CZ	9	2016	9	28	18:42:00	16	N-E	90	R	ambi
Aja	Wirehaired pointer	F	4	large	CZ	9	2016	9	28	18:42:00	16	S-W	270	R	ambi
Aja	Wirehaired pointer	F	4	large	CZ	9	2016	9	28	18:44:00	16	E-S	90	L	ambi
Aja	Wirehaired pointer	F	4	large	CZ	9	2016	9	28	18:45:00	16	W-N	270	L	ambi
Aja	Wirehaired pointer	F	4	large	CZ	10	2016	10	21	11:21:00	17	N-E	90	R	ambi
Aja	Wirehaired pointer	F	4	large	CZ	10	2016	10	21	11:21:00	17	S-W	270	R	ambi
Aja	Wirehaired pointer	F	4	large	CZ	10	2016	10	21	11:22:00	17	E-S	90	L	ambi
Aja	Wirehaired pointer	F	4	large	CZ	10	2016	10	21	11:23:00	17	W-N	270	L	ambi
Aja	Wirehaired pointer	F	4	large	CZ	9	2016	9	28	18:45:00	17	N-E	90	R	ambi
Aja	Wirehaired pointer	F	4	large	CZ	9	2016	9	28	18:46:00	17	S-W	270	R	ambi
Aja	Wirehaired pointer	F	4	large	CZ	9	2016	9	28	18:47:00	17	E-S	90	L	ambi
Aja	Wirehaired pointer	F	4	large	CZ	9	2016	9	28	18:48:00	17	W-N	0	R	ambi
Aja	Wirehaired pointer	F	4	large	CZ	10	2016	10	21	11:24:00	18	N-E	90	R	ambi
Aja	Wirehaired pointer	F	4	large	CZ	10	2016	10	21	11:25:00	18	S-W	270	R	ambi
Aja	Wirehaired pointer	F	4	large	CZ	10	2016	10	21	11:26:00	18	E-S	180	R	ambi
Aja	Wirehaired pointer	F	4	large	CZ	10	2016	10	21	11:27:00	18	W-N	0	R	ambi
Aja	Wirehaired pointer	F	4	large	CZ	9	2016	9	28	18:50:00	18	N-E	0	L	ambi
Aja	Wirehaired pointer	F	4	large	CZ	9	2016	9	28	18:51:00	18	S-W	270	R	ambi
Aja	Wirehaired pointer	F	4	large	CZ	9	2016	9	28	18:53:00	18	E-S	180	R	ambi
Aja	Wirehaired pointer	F	4	large	CZ	9	2016	9	28	18:55:00	18	W-N	0	R	ambi
Aja	Wirehaired pointer	F	4	large	CZ	10	2016	10	21	11:29:00	19	N-E	0	L	ambi
Aja	Wirehaired pointer	F	4	large	CZ	10	2016	10	21	11:31:00	19	S-W	180	L	ambi
Aja	Wirehaired pointer	F	4	large	CZ	10	2016	10	21	11:33:00	19	E-S	180	R	ambi
Aja	Wirehaired pointer	F	4	large	CZ	10	2016	10	21	11:34:00	19	W-N	0	R	ambi
Aja	Wirehaired pointer	F	4	large	CZ	9	2016	9	29	17:01:00	19	N-E	0	L	ambi
Aja	Wirehaired pointer	F	4	large	CZ	9	2016	9	29	17:03:00	19	S-W	180	L	ambi
Aja	Wirehaired pointer	F	4	large	CZ	9	2016	9	29	17:04:00	19	E-S	180	R	ambi
Aja	Wirehaired pointer	F	4	large	CZ	9	2016	9	29	17:04:00	19	W-N	270	L	ambi
Aja	Wirehaired pointer	F	4	large	CZ	10	2016	10	21	11:35:00	20	N-E	0	L	ambi
Aja	Wirehaired pointer	F	4	large	CZ	10	2016	10	21	11:37:00	20	S-W	180	L	ambi
Aja	Wirehaired pointer	F	4	large	CZ	10	2016	10	21	11:39:00	20	E-S	180	R	ambi
Aja	Wirehaired pointer	F	4	large	CZ	10	2016	10	21	11:42:00	20	W-N	0	R	ambi
Aja	Wirehaired pointer	F	4	large	CZ	9	2016	9	29	17:05:00	20	N-E	0	L	ambi
Aja	Wirehaired pointer	F	4	large	CZ	9	2016	9	29	17:06:00	20	S-W	270	R	ambi
Aja	Wirehaired pointer	F	4	large	CZ	9	2016	9	29	17:07:00	20	E-S	90	L	ambi
Aja	Wirehaired pointer	F	4	large	CZ	9	2016	9	29	17:08:00	20	W-N	270	L	ambi
Aja	Wirehaired pointer	F	4	large	CZ	10	2016	10	21	16:00:00	21	N-E	0	L	ambi
Aja	Wirehaired pointer	F	4	large	CZ	10	2016	10	21	16:01:00	21	S-W	180	L	ambi
Aja	Wirehaired pointer	F	4	large	CZ	10	2016	10	21	16:02:00	21	E-S	90	L	ambi
Aja	Wirehaired pointer	F	4	large	CZ	10	2016	10	21	16:03:00	21	W-N	270	L	ambi
Aja	Wirehaired pointer	F	4	large	CZ	9	2016	9	29	17:10:00	21	N-E	0	L	ambi
Aja	Wirehaired pointer	F	4	large	CZ	9	2016	9	29	17:10:00	21	S-W	270	R	ambi
Aja	Wirehaired pointer	F	4	large	CZ	9	2016	9	29	17:11:00	21	E-S	180	R	ambi
Aja	Wirehaired pointer	F	4	large	CZ	9	2016	9	29	17:12:00	21	W-N	270	L	ambi
Aja	Wirehaired pointer	F	4	large	CZ	10	2016	10	21	16:04:00	22	N-E	0	L	ambi
Aja	Wirehaired pointer	F	4	large	CZ	10	2016	10	21	16:05:00	22	S-W	270	R	ambi
Aja	Wirehaired pointer	F	4	large	CZ	10	2016	10	21	16:06:00	22	E-S	180	R	ambi
Aja	Wirehaired pointer	F	4	large	CZ	10	2016	10	21	16:08:00	22	W-N	0	R	ambi
Aja	Wirehaired pointer	F	4	large	CZ	9	2016	9	29	17:13:00	22	N-E	90	R	ambi
Aja	Wirehaired pointer	F	4	large	CZ	9	2016	9	29	17:14:00	22	E-S	180	R	ambi
Aja	Wirehaired pointer	F	4	large	CZ	9	2016	9	29	17:14:00	22	S-W	270	R	ambi
Aja	Wirehaired pointer	F	4	large	CZ	9	2016	9	29	17:15:00	22	W-N	270	L	ambi
Aja	Wirehaired pointer	F	4	large	CZ	10	2016	10	21	16:10:00	23	N-E	0	L	ambi
Aja	Wirehaired pointer	F	4	large	CZ	10	2016	10	21	16:11:00	23	S-W	270	R	ambi
Aja	Wirehaired pointer	F	4	large	CZ	10	2016	10	21	16:12:00	23	E-S	90	L	ambi
Aja	Wirehaired pointer	F	4	large	CZ	10	2016	10	21	16:14:00	23	W-N	0	R	ambi
Aja	Wirehaired pointer	F	4	large	CZ	9	2016	9	29	17:16:00	23	N-E	90	R	ambi
Aja	Wirehaired pointer	F	4	large	CZ	9	2016	9	29	17:17:00	23	S-W	180	L	ambi
Aja	Wirehaired pointer	F	4	large	CZ	9	2016	9	29	17:19:00	23	E-S	180	R	ambi
Aja	Wirehaired pointer	F	4	large	CZ	9	2016	9	29	17:20:00	23	W-N	270	L	ambi
Aja	Wirehaired pointer	F	4	large	CZ	10	2016	10	21	16:15:00	24	N-E	0	L	ambi
Aja	Wirehaired pointer	F	4	large	CZ	10	2016	10	21	16:16:00	24	S-W	180	L	ambi
Aja	Wirehaired pointer	F	4	large	CZ	10	2016	10	21	16:19:00	24	E-S	180	R	ambi
Aja	Wirehaired pointer	F	4	large	CZ	10	2016	10	21	16:20:00	24	W-N	0	R	ambi
Aja	Wirehaired pointer	F	4	large	CZ	9	2016	9	29	17:22:00	24	N-E	0	L	ambi
Aja	Wirehaired pointer	F	4	large	CZ	9	2016	9	29	17:23:00	24	S-W	180	L	ambi
Aja	Wirehaired pointer	F	4	large	CZ	9	2016	9	29	17:24:00	24	E-S	180	R	ambi
Aja	Wirehaired pointer	F	4	large	CZ	9	2016	9	29	17:25:00	24	W-N	0	R	ambi
Aja	Wirehaired pointer	F	4	large	CZ	10	2016	10	21	16:22:00	25	N-E	90	R	ambi
Aja	Wirehaired pointer	F	4	large	CZ	10	2016	10	21	16:23:00	25	S-W	270	R	ambi
Aja	Wirehaired pointer	F	4	large	CZ	10	2016	10	21	16:25:00	25	E-S	180	R	ambi
Aja	Wirehaired pointer	F	4	large	CZ	10	2016	10	21	16:27:00	25	W-N	0	R	ambi
Aja	Wirehaired pointer	F	4	large	CZ	9	2016	9	29	17:27:00	25	N-E	0	L	ambi
Aja	Wirehaired pointer	F	4	large	CZ	9	2016	9	29	17:27:00	25	S-W	180	L	ambi
Aja	Wirehaired pointer	F	4	large	CZ	9	2016	9	29	17:29:00	25	E-S	90	L	ambi
Aja	Wirehaired pointer	F	4	large	CZ	9	2016	9	29	17:30:00	25	W-N	0	R	ambi
Aja	Wirehaired pointer	F	4	large	CZ	10	2016	10	23	10:00:00	26	N-E	0	L	ambi
Aja	Wirehaired pointer	F	4	large	CZ	10	2016	10	23	10:02:00	26	S-W	180	L	ambi
Aja	Wirehaired pointer	F	4	large	CZ	10	2016	10	23	10:03:00	26	E-S	180	R	ambi
Aja	Wirehaired pointer	F	4	large	CZ	10	2016	10	23	10:04:00	26	W-N	0	R	ambi
Aja	Wirehaired pointer	F	4	large	CZ	9	2016	9	29	17:31:00	26	N-E	90	R	ambi
Aja	Wirehaired pointer	F	4	large	CZ	9	2016	9	29	17:32:00	26	S-W	270	R	ambi
Aja	Wirehaired pointer	F	4	large	CZ	9	2016	9	29	17:33:00	26	E-S	90	L	ambi
Aja	Wirehaired pointer	F	4	large	CZ	9	2016	9	29	17:35:00	26	W-N	270	L	ambi
Aja	Wirehaired pointer	F	4	large	CZ	10	2016	10	23	10:05:00	27	N-E	0	L	ambi
Aja	Wirehaired pointer	F	4	large	CZ	10	2016	10	23	10:06:00	27	S-W	270	R	ambi
Aja	Wirehaired pointer	F	4	large	CZ	10	2016	10	23	10:08:00	27	E-S	180	R	ambi
Aja	Wirehaired pointer	F	4	large	CZ	10	2016	10	23	10:09:00	27	W-N	0	R	ambi
Aja	Wirehaired pointer	F	4	large	CZ	9	2016	9	29	17:36:00	27	N-E	90	R	ambi
Aja	Wirehaired pointer	F	4	large	CZ	9	2016	9	29	17:37:00	27	S-W	270	R	ambi
Aja	Wirehaired pointer	F	4	large	CZ	9	2016	9	29	17:39:00	27	E-S	180	R	ambi
Aja	Wirehaired pointer	F	4	large	CZ	9	2016	9	29	17:40:00	27	W-N	270	L	ambi
Aja	Wirehaired pointer	F	4	large	CZ	10	2016	10	23	10:10:00	28	N-E	0	L	ambi
Aja	Wirehaired pointer	F	4	large	CZ	10	2016	10	23	10:12:00	28	S-W	180	L	ambi
Aja	Wirehaired pointer	F	4	large	CZ	10	2016	10	23	10:13:00	28	E-S	180	R	ambi
Aja	Wirehaired pointer	F	4	large	CZ	10	2016	10	23	10:14:00	28	W-N	270	L	ambi
Aja	Wirehaired pointer	F	4	large	CZ	9	2016	9	29	17:41:00	28	N-E	90	R	ambi
Aja	Wirehaired pointer	F	4	large	CZ	9	2016	9	29	17:42:00	28	S-W	270	R	ambi
Aja	Wirehaired pointer	F	4	large	CZ	9	2016	9	29	17:43:00	28	E-S	90	L	ambi
Aja	Wirehaired pointer	F	4	large	CZ	9	2016	9	29	17:44:00	28	W-N	270	L	ambi
Aja	Wirehaired pointer	F	4	large	CZ	10	2016	10	23	10:15:00	29	N-E	0	L	ambi
Aja	Wirehaired pointer	F	4	large	CZ	10	2016	10	23	10:16:00	29	S-W	180	L	ambi
Aja	Wirehaired pointer	F	4	large	CZ	10	2016	10	23	10:17:00	29	E-S	90	L	ambi
Aja	Wirehaired pointer	F	4	large	CZ	10	2016	10	23	10:18:00	29	W-N	270	L	ambi
Aja	Wirehaired pointer	F	4	large	CZ	9	2016	10	1	13:00:00	29	N-E	0	L	ambi
Aja	Wirehaired pointer	F	4	large	CZ	9	2016	10	1	13:01:00	29	S-W	180	L	ambi
Aja	Wirehaired pointer	F	4	large	CZ	9	2016	10	1	13:02:00	29	E-S	180	R	ambi
Aja	Wirehaired pointer	F	4	large	CZ	9	2016	10	1	13:04:00	29	W-N	0	R	ambi
Aja	Wirehaired pointer	F	4	large	CZ	10	2016	10	23	10:19:00	30	N-E	0	L	ambi
Aja	Wirehaired pointer	F	4	large	CZ	10	2016	10	23	10:20:00	30	S-W	270	R	ambi
Aja	Wirehaired pointer	F	4	large	CZ	10	2016	10	23	10:21:00	30	E-S	180	R	ambi
Aja	Wirehaired pointer	F	4	large	CZ	10	2016	10	23	10:22:00	30	W-N	0	R	ambi
Aja	Wirehaired pointer	F	4	large	CZ	9	2016	10	1	13:05:00	30	N-E	90	R	ambi
Aja	Wirehaired pointer	F	4	large	CZ	9	2016	10	1	13:06:00	30	S-W	180	L	ambi
Aja	Wirehaired pointer	F	4	large	CZ	9	2016	10	1	13:07:00	30	E-S	180	R	ambi
Aja	Wirehaired pointer	F	4	large	CZ	9	2016	10	1	13:09:00	30	W-N	0	R	ambi
Aja	Wirehaired pointer	F	4	large	CZ	10	2016	10	23	10:23:00	31	N-E	0	L	ambi
Aja	Wirehaired pointer	F	4	large	CZ	10	2016	10	23	10:24:00	31	S-W	180	L	ambi
Aja	Wirehaired pointer	F	4	large	CZ	10	2016	10	23	10:25:00	31	E-S	180	R	ambi
Aja	Wirehaired pointer	F	4	large	CZ	10	2016	10	23	10:27:00	31	W-N	0	R	ambi
Aja	Wirehaired pointer	F	4	large	CZ	9	2016	10	1	13:10:00	31	N-E	90	R	ambi
Aja	Wirehaired pointer	F	4	large	CZ	9	2016	10	1	13:12:00	31	E-S	90	L	ambi
Aja	Wirehaired pointer	F	4	large	CZ	9	2016	10	1	13:12:00	31	S-W	270	R	ambi
Aja	Wirehaired pointer	F	4	large	CZ	9	2016	10	1	13:13:00	31	W-N	270	L	ambi
Aja	Wirehaired pointer	F	4	large	CZ	10	2016	10	23	10:29:00	32	N-E	90	R	ambi
Aja	Wirehaired pointer	F	4	large	CZ	10	2016	10	23	10:30:00	32	S-W	180	L	ambi
Aja	Wirehaired pointer	F	4	large	CZ	10	2016	10	23	10:31:00	32	E-S	90	L	ambi
Aja	Wirehaired pointer	F	4	large	CZ	10	2016	10	23	10:32:00	32	W-N	270	L	ambi
Aja	Wirehaired pointer	F	4	large	CZ	9	2016	10	1	13:15:00	32	N-E	90	R	ambi
Aja	Wirehaired pointer	F	4	large	CZ	9	2016	10	1	13:16:00	32	S-W	180	L	ambi
Aja	Wirehaired pointer	F	4	large	CZ	9	2016	10	1	13:17:00	32	E-S	180	R	ambi
Aja	Wirehaired pointer	F	4	large	CZ	9	2016	10	1	13:19:00	32	W-N	270	L	ambi
Aja	Wirehaired pointer	F	4	large	CZ	10	2016	10	23	10:33:00	33	N-E	0	L	ambi
Aja	Wirehaired pointer	F	4	large	CZ	10	2016	10	23	10:34:00	33	S-W	270	R	ambi
Aja	Wirehaired pointer	F	4	large	CZ	10	2016	10	23	10:35:00	33	E-S	90	L	ambi
Aja	Wirehaired pointer	F	4	large	CZ	10	2016	10	23	10:36:00	33	W-N	270	L	ambi
Aja	Wirehaired pointer	F	4	large	CZ	9	2016	10	1	13:20:00	33	N-E	90	R	ambi
Aja	Wirehaired pointer	F	4	large	CZ	9	2016	10	1	13:21:00	33	S-W	180	L	ambi
Aja	Wirehaired pointer	F	4	large	CZ	9	2016	10	1	13:23:00	33	E-S	180	R	ambi
Aja	Wirehaired pointer	F	4	large	CZ	9	2016	10	1	13:24:00	33	W-N	0	R	ambi
Aja	Wirehaired pointer	F	4	large	CZ	10	2016	10	23	10:38:00	34	N-E	0	L	ambi
Aja	Wirehaired pointer	F	4	large	CZ	10	2016	10	23	10:40:00	34	S-W	180	L	ambi
Aja	Wirehaired pointer	F	4	large	CZ	10	2016	10	23	10:41:00	34	E-S	180	R	ambi
Aja	Wirehaired pointer	F	4	large	CZ	10	2016	10	23	10:42:00	34	W-N	0	R	ambi
Aja	Wirehaired pointer	F	4	large	CZ	9	2016	10	1	13:25:00	34	N-E	0	L	ambi
Aja	Wirehaired pointer	F	4	large	CZ	9	2016	10	1	13:26:00	34	S-W	180	L	ambi
Aja	Wirehaired pointer	F	4	large	CZ	9	2016	10	1	13:28:00	34	E-S	180	R	ambi
Aja	Wirehaired pointer	F	4	large	CZ	9	2016	10	1	13:28:00	34	W-N	0	R	ambi
Aja	Wirehaired pointer	F	4	large	CZ	10	2016	10	23	10:42:00	35	N-E	90	R	ambi
Aja	Wirehaired pointer	F	4	large	CZ	10	2016	10	23	10:43:00	35	S-W	270	R	ambi
Aja	Wirehaired pointer	F	4	large	CZ	10	2016	10	23	10:44:00	35	E-S	90	L	ambi
Aja	Wirehaired pointer	F	4	large	CZ	10	2016	10	23	10:45:00	35	W-N	270	L	ambi
Aja	Wirehaired pointer	F	4	large	CZ	9	2016	10	1	13:30:00	35	N-E	0	L	ambi
Aja	Wirehaired pointer	F	4	large	CZ	9	2016	10	1	13:31:00	35	S-W	270	R	ambi
Aja	Wirehaired pointer	F	4	large	CZ	9	2016	10	1	13:32:00	35	E-S	90	L	ambi
Aja	Wirehaired pointer	F	4	large	CZ	9	2016	10	1	13:33:00	35	W-N	0	R	ambi
Aja	Wirehaired pointer	F	4	large	CZ	10	2016	10	23	10:46:00	36	N-E	90	R	ambi
Aja	Wirehaired pointer	F	4	large	CZ	10	2016	10	23	10:48:00	36	S-W	270	R	ambi
Aja	Wirehaired pointer	F	4	large	CZ	10	2016	10	23	10:50:00	36	E-S	180	R	ambi
Aja	Wirehaired pointer	F	4	large	CZ	10	2016	10	23	10:53:00	36	W-N	0	R	ambi
Aja	Wirehaired pointer	F	4	large	CZ	9	2016	10	1	13:35:00	36	N-E	0	L	ambi
Aja	Wirehaired pointer	F	4	large	CZ	9	2016	10	1	13:36:00	36	S-W	180	L	ambi
Aja	Wirehaired pointer	F	4	large	CZ	9	2016	10	1	13:38:00	36	E-S	180	R	ambi
Aja	Wirehaired pointer	F	4	large	CZ	9	2016	10	1	13:40:00	36	W-N	270	L	ambi
Att	Chihuahua	M	3	small	GER	1	2016	3	5	16:55:00	1	N-W	0	R	right
Att	Chihuahua	M	3	small	GER	1	2016	3	5	16:55:00	1	S-W	180	L	right
Att	Chihuahua	M	3	small	GER	1	2016	3	5	16:55:00	1	N-E	0	L	right
Att	Chihuahua	M	3	small	GER	1	2016	3	5	16:55:00	1	S-E	90	L	right
Att	Chihuahua	M	3	small	GER	1	2016	3	5	17:25:00	2	N-E	0	L	right
Att	Chihuahua	M	3	small	GER	1	2016	3	5	17:25:00	2	S-W	180	L	right
Att	Chihuahua	M	3	small	GER	1	2016	3	5	17:25:00	2	S-E	90	L	right
Att	Chihuahua	M	3	small	GER	1	2016	3	5	17:25:00	2	N-W	270	L	right
Att	Chihuahua	M	3	small	GER	1	2016	3	6	17:30:00	3	N-E	0	L	right
Att	Chihuahua	M	3	small	GER	1	2016	3	6	17:30:00	3	S-W	180	L	right
Att	Chihuahua	M	3	small	GER	1	2016	3	6	17:30:00	3	S-E	90	L	right
Att	Chihuahua	M	3	small	GER	1	2016	3	6	17:30:00	3	N-W	270	L	right
Att	Chihuahua	M	3	small	GER	1	2016	3	6	17:55:00	4	S-E	180	R	right
Att	Chihuahua	M	3	small	GER	1	2016	3	6	17:55:00	4	N-E	90	R	right
Att	Chihuahua	M	3	small	GER	1	2016	3	6	17:55:00	4	N-W	0	R	right
Att	Chihuahua	M	3	small	GER	1	2016	3	6	17:55:00	4	S-W	270	R	right
Att	Chihuahua	M	3	small	GER	1	2016	3	8	15:15:00	5	S-W	270	R	right
Att	Chihuahua	M	3	small	GER	1	2016	3	8	15:15:00	5	N-W	0	R	right
Att	Chihuahua	M	3	small	GER	1	2016	3	8	15:15:00	5	N-E	90	R	right
Att	Chihuahua	M	3	small	GER	1	2016	3	8	15:15:00	5	S-E	180	R	right
Att	Chihuahua	M	3	small	GER	1	2016	3	9	16:05:00	6	N-W	0	R	right
Att	Chihuahua	M	3	small	GER	1	2016	3	9	16:05:00	6	S-W	270	R	right
Att	Chihuahua	M	3	small	GER	1	2016	3	9	16:05:00	6	S-E	180	R	right
Att	Chihuahua	M	3	small	GER	1	2016	3	9	16:05:00	6	N-E	90	R	right
Att	Chihuahua	M	3	small	GER	1	2016	3	9	16:20:00	7	S-W	270	R	right
Att	Chihuahua	M	3	small	GER	1	2016	3	9	16:20:00	7	N-E	90	R	right
Att	Chihuahua	M	3	small	GER	1	2016	3	9	16:20:00	7	N-W	270	L	right
Att	Chihuahua	M	3	small	GER	1	2016	3	9	16:20:00	7	S-E	180	R	right
Att	Chihuahua	M	3	small	GER	1	2016	3	14	16:40:00	8	N-E	90	R	right
Att	Chihuahua	M	3	small	GER	1	2016	3	14	16:40:00	8	S-W	270	R	right
Att	Chihuahua	M	3	small	GER	1	2016	3	14	16:40:00	8	S-E	180	R	right
Att	Chihuahua	M	3	small	GER	1	2016	3	14	16:40:00	8	N-W	0	R	right
Att	Chihuahua	M	3	small	GER	1	2016	3	14	17:00:00	9	S-W	270	R	right
Att	Chihuahua	M	3	small	GER	1	2016	3	14	17:00:00	9	S-E	180	R	right
Att	Chihuahua	M	3	small	GER	1	2016	3	14	17:00:00	9	N-W	0	R	right
Att	Chihuahua	M	3	small	GER	1	2016	3	14	17:00:00	9	N-E	90	R	right
Att	Chihuahua	M	3	small	GER	1	2016	3	15	15:00:00	10	S-E	90	L	right
Att	Chihuahua	M	3	small	GER	1	2016	3	15	15:00:00	10	N-W	0	R	right
Att	Chihuahua	M	3	small	GER	1	2016	3	15	15:00:00	10	S-W	180	L	right
Att	Chihuahua	M	3	small	GER	1	2016	3	15	15:00:00	10	N-E	90	R	right
Att	Chihuahua	M	3	small	GER	1	2016	3	15	15:25:00	11	N-W	270	L	right
Att	Chihuahua	M	3	small	GER	1	2016	3	15	15:25:00	11	N-E	90	R	right
Att	Chihuahua	M	3	small	GER	1	2016	3	15	15:25:00	11	S-E	90	L	right
Att	Chihuahua	M	3	small	GER	1	2016	3	15	15:25:00	11	S-W	270	R	right
Att	Chihuahua	M	3	small	GER	1	2016	3	16	12:25:00	12	N-E	90	R	right
Att	Chihuahua	M	3	small	GER	1	2016	3	16	12:25:00	12	S-W	270	R	right
Att	Chihuahua	M	3	small	GER	1	2016	3	16	12:25:00	12	N-W	0	R	right
Att	Chihuahua	M	3	small	GER	1	2016	3	16	12:25:00	12	S-E	180	R	right
Att	Chihuahua	M	3	small	GER	1	2016	3	16	12:40:00	13	S-W	180	L	right
Att	Chihuahua	M	3	small	GER	1	2016	3	16	12:40:00	13	S-E	90	L	right
Att	Chihuahua	M	3	small	GER	1	2016	3	16	12:40:00	13	N-W	0	R	right
Att	Chihuahua	M	3	small	GER	1	2016	3	16	12:40:00	13	N-E	90	R	right
Att	Chihuahua	M	3	small	GER	1	2016	3	17	17:55:00	14	S-W	270	R	right
Att	Chihuahua	M	3	small	GER	1	2016	3	17	17:55:00	14	N-W	0	R	right
Att	Chihuahua	M	3	small	GER	1	2016	3	17	17:55:00	14	S-E	180	R	right
Att	Chihuahua	M	3	small	GER	1	2016	3	17	17:55:00	14	N-E	90	R	right
Att	Chihuahua	M	3	small	GER	1	2016	3	17	18:25:00	15	S-E	180	R	right
Att	Chihuahua	M	3	small	GER	1	2016	3	17	18:25:00	15	N-E	90	R	right
Att	Chihuahua	M	3	small	GER	1	2016	3	17	18:25:00	15	N-W	0	R	right
Att	Chihuahua	M	3	small	GER	1	2016	3	17	18:25:00	15	S-W	270	R	right
Att	Chihuahua	M	3	small	GER	1	2016	3	19	14:40:00	16	N-E	0	L	right
Att	Chihuahua	M	3	small	GER	1	2016	3	19	14:40:00	16	N-W	270	L	right
Att	Chihuahua	M	3	small	GER	1	2016	3	19	14:40:00	16	S-W	180	L	right
Att	Chihuahua	M	3	small	GER	1	2016	3	19	14:40:00	16	S-E	90	L	right
Att	Chihuahua	M	3	small	GER	1	2016	3	20	18:15:00	17	S-E	90	L	right
Att	Chihuahua	M	3	small	GER	1	2016	3	20	18:15:00	17	N-E	0	L	right
Att	Chihuahua	M	3	small	GER	1	2016	3	20	18:15:00	17	N-W	0	R	right
Att	Chihuahua	M	3	small	GER	1	2016	3	20	18:15:00	17	S-W	180	L	right
Att	Chihuahua	M	3	small	GER	1	2016	3	20	18:30:00	18	N-E	90	R	right
Att	Chihuahua	M	3	small	GER	1	2016	3	20	18:30:00	18	N-W	270	L	right
Att	Chihuahua	M	3	small	GER	1	2016	3	20	18:30:00	18	S-W	180	L	right
Att	Chihuahua	M	3	small	GER	1	2016	3	20	18:30:00	18	S-E	90	L	right
Att	Chihuahua	M	3	small	GER	1	2016	3	23	18:25:00	19	N-E	90	R	right
Att	Chihuahua	M	3	small	GER	1	2016	3	23	18:25:00	19	S-E	90	L	right
Att	Chihuahua	M	3	small	GER	1	2016	3	23	18:25:00	19	N-W	0	R	right
Att	Chihuahua	M	3	small	GER	1	2016	3	23	18:25:00	19	S-W	270	R	right
Att	Chihuahua	M	3	small	GER	1	2016	3	23	18:45:00	20	N-W	270	L	right
Att	Chihuahua	M	3	small	GER	1	2016	3	23	18:45:00	20	S-W	270	R	right
Att	Chihuahua	M	3	small	GER	1	2016	3	23	18:45:00	20	N-E	0	L	right
Att	Chihuahua	M	3	small	GER	1	2016	3	23	18:45:00	20	S-E	90	L	right
Azi	Beagle	M	4	medium	CZ	11	2016	8	9	10:11:00	1	N-E	90	R	right
Azi	Beagle	M	4	medium	CZ	11	2016	8	9	10:14:00	1	S-W	270	R	right
Azi	Beagle	M	4	medium	CZ	11	2016	8	9	10:16:00	1	E-S	180	R	right
Azi	Beagle	M	4	medium	CZ	11	2016	8	9	10:17:00	1	W-N	0	R	right
Azi	Beagle	M	4	medium	CZ	12	2016	10	11	14:45:00	1	N-E	0	L	right
Azi	Beagle	M	4	medium	CZ	12	2016	10	11	14:45:00	1	S-W	270	R	right
Azi	Beagle	M	4	medium	CZ	12	2016	10	11	14:46:00	1	E-S	180	R	right
Azi	Beagle	M	4	medium	CZ	12	2016	10	11	14:46:00	1	W-N	0	R	right
Azi	Beagle	M	4	medium	CZ	11	2016	8	9	10:24:00	2	N-E	0	L	right
Azi	Beagle	M	4	medium	CZ	11	2016	8	9	10:26:00	2	S-W	270	R	right
Azi	Beagle	M	4	medium	CZ	11	2016	8	9	10:27:00	2	E-S	90	L	right
Azi	Beagle	M	4	medium	CZ	11	2016	8	9	10:29:00	2	W-N	270	L	right
Azi	Beagle	M	4	medium	CZ	12	2016	10	11	14:47:00	2	N-E	90	R	right
Azi	Beagle	M	4	medium	CZ	12	2016	10	11	14:47:00	2	S-W	270	R	right
Azi	Beagle	M	4	medium	CZ	12	2016	10	11	14:48:00	2	E-S	180	R	right
Azi	Beagle	M	4	medium	CZ	12	2016	10	11	14:49:00	2	W-N	0	R	right
Azi	Beagle	M	4	medium	CZ	11	2016	8	9	10:30:00	3	N-E	90	R	right
Azi	Beagle	M	4	medium	CZ	11	2016	8	9	10:32:00	3	S-W	270	R	right
Azi	Beagle	M	4	medium	CZ	11	2016	8	9	10:34:00	3	E-S	180	R	right
Azi	Beagle	M	4	medium	CZ	11	2016	8	9	10:35:00	3	W-N	0	R	right
Azi	Beagle	M	4	medium	CZ	12	2016	10	11	14:50:00	3	N-E	90	R	right
Azi	Beagle	M	4	medium	CZ	12	2016	10	11	14:51:00	3	S-W	270	R	right
Azi	Beagle	M	4	medium	CZ	12	2016	10	11	14:52:00	3	E-S	90	L	right
Azi	Beagle	M	4	medium	CZ	12	2016	10	11	14:52:00	3	W-N	0	R	right
Azi	Beagle	M	4	medium	CZ	11	2016	8	9	11:26:00	4	N-E	90	R	right
Azi	Beagle	M	4	medium	CZ	11	2016	8	9	11:27:00	4	S-W	270	R	right
Azi	Beagle	M	4	medium	CZ	11	2016	8	9	11:28:00	4	E-S	90	L	right
Azi	Beagle	M	4	medium	CZ	11	2016	8	9	11:29:00	4	W-N	0	R	right
Azi	Beagle	M	4	medium	CZ	12	2016	10	11	14:53:00	4	N-E	0	L	right
Azi	Beagle	M	4	medium	CZ	12	2016	10	11	14:54:00	4	E-S	180	R	right
Azi	Beagle	M	4	medium	CZ	12	2016	10	11	14:54:00	4	S-W	270	R	right
Azi	Beagle	M	4	medium	CZ	12	2016	10	11	14:55:00	4	W-N	0	R	right
Azi	Beagle	M	4	medium	CZ	11	2016	8	9	11:30:00	5	N-E	90	R	right
Azi	Beagle	M	4	medium	CZ	11	2016	8	9	11:32:00	5	S-W	180	L	right
Azi	Beagle	M	4	medium	CZ	11	2016	8	9	11:33:00	5	E-S	180	R	right
Azi	Beagle	M	4	medium	CZ	11	2016	8	9	11:33:00	5	W-N	0	R	right
Azi	Beagle	M	4	medium	CZ	12	2016	10	11	14:55:00	5	N-E	90	R	right
Azi	Beagle	M	4	medium	CZ	12	2016	10	11	14:56:00	5	S-W	270	R	right
Azi	Beagle	M	4	medium	CZ	12	2016	10	11	14:57:00	5	E-S	180	R	right
Azi	Beagle	M	4	medium	CZ	12	2016	10	11	14:57:00	5	W-N	0	R	right
Azi	Beagle	M	4	medium	CZ	11	2016	8	9	11:34:00	6	N-E	0	L	right
Azi	Beagle	M	4	medium	CZ	11	2016	8	9	11:37:00	6	S-W	270	R	right
Azi	Beagle	M	4	medium	CZ	11	2016	8	9	11:38:00	6	E-S	180	R	right
Azi	Beagle	M	4	medium	CZ	11	2016	8	9	11:39:00	6	W-N	0	R	right
Azi	Beagle	M	4	medium	CZ	12	2016	10	11	14:58:00	6	N-E	90	R	right
Azi	Beagle	M	4	medium	CZ	12	2016	10	11	14:59:00	6	E-S	90	L	right
Azi	Beagle	M	4	medium	CZ	12	2016	10	11	14:59:00	6	S-W	270	R	right
Azi	Beagle	M	4	medium	CZ	12	2016	10	11	15:00:00	6	W-N	0	R	right
Azi	Beagle	M	4	medium	CZ	11	2016	8	9	11:40:00	7	N-E	0	L	right
Azi	Beagle	M	4	medium	CZ	11	2016	8	9	11:41:00	7	E-S	180	R	right
Azi	Beagle	M	4	medium	CZ	11	2016	8	9	11:41:00	7	S-W	270	R	right
Azi	Beagle	M	4	medium	CZ	11	2016	8	9	11:44:00	7	W-N	270	L	right
Azi	Beagle	M	4	medium	CZ	12	2016	10	11	15:01:00	7	N-E	90	R	right
Azi	Beagle	M	4	medium	CZ	12	2016	10	11	15:01:00	7	S-W	180	L	right
Azi	Beagle	M	4	medium	CZ	12	2016	10	11	15:02:00	7	E-S	90	L	right
Azi	Beagle	M	4	medium	CZ	12	2016	10	11	15:02:00	7	W-N	270	L	right
Azi	Beagle	M	4	medium	CZ	11	2016	8	9	11:47:00	8	N-E	90	R	right
Azi	Beagle	M	4	medium	CZ	11	2016	8	9	11:47:00	8	S-W	270	R	right
Azi	Beagle	M	4	medium	CZ	11	2016	8	9	11:48:00	8	E-S	180	R	right
Azi	Beagle	M	4	medium	CZ	11	2016	8	9	11:48:00	8	W-N	0	R	right
Azi	Beagle	M	4	medium	CZ	12	2016	10	11	15:04:00	8	N-E	90	R	right
Azi	Beagle	M	4	medium	CZ	12	2016	10	11	15:04:00	8	S-W	180	L	right
Azi	Beagle	M	4	medium	CZ	12	2016	10	11	15:05:00	8	E-S	90	L	right
Azi	Beagle	M	4	medium	CZ	12	2016	10	11	15:06:00	8	W-N	270	L	right
Azi	Beagle	M	4	medium	CZ	11	2016	8	9	11:49:00	9	N-E	90	R	right
Azi	Beagle	M	4	medium	CZ	11	2016	8	9	11:50:00	9	S-W	180	L	right
Azi	Beagle	M	4	medium	CZ	11	2016	8	9	11:51:00	9	E-S	180	R	right
Azi	Beagle	M	4	medium	CZ	11	2016	8	9	11:52:00	9	W-N	0	R	right
Azi	Beagle	M	4	medium	CZ	12	2016	10	11	15:07:00	9	N-E	90	R	right
Azi	Beagle	M	4	medium	CZ	12	2016	10	11	15:07:00	9	S-W	270	R	right
Azi	Beagle	M	4	medium	CZ	12	2016	10	11	15:08:00	9	E-S	90	L	right
Azi	Beagle	M	4	medium	CZ	12	2016	10	11	15:08:00	9	W-N	0	R	right
Azi	Beagle	M	4	medium	CZ	11	2016	8	9	11:53:00	10	N-E	90	R	right
Azi	Beagle	M	4	medium	CZ	11	2016	8	9	11:54:00	10	S-W	270	R	right
Azi	Beagle	M	4	medium	CZ	11	2016	8	9	11:55:00	10	E-S	90	L	right
Azi	Beagle	M	4	medium	CZ	11	2016	8	9	11:56:00	10	W-N	270	L	right
Azi	Beagle	M	4	medium	CZ	12	2016	10	11	16:28:00	10	N-E	90	R	right
Azi	Beagle	M	4	medium	CZ	12	2016	10	11	16:28:00	10	S-W	180	L	right
Azi	Beagle	M	4	medium	CZ	12	2016	10	11	16:29:00	10	E-S	180	R	right
Azi	Beagle	M	4	medium	CZ	12	2016	10	11	16:30:00	10	W-N	270	L	right
Azi	Beagle	M	4	medium	CZ	11	2016	9	6	15:43:00	11	N-E	90	R	right
Azi	Beagle	M	4	medium	CZ	11	2016	9	6	15:45:00	11	S-W	270	R	right
Azi	Beagle	M	4	medium	CZ	11	2016	9	6	15:46:00	11	E-S	90	L	right
Azi	Beagle	M	4	medium	CZ	11	2016	9	6	15:47:00	11	W-N	270	L	right
Azi	Beagle	M	4	medium	CZ	12	2016	10	11	16:31:00	11	N-E	90	R	right
Azi	Beagle	M	4	medium	CZ	12	2016	10	11	16:32:00	11	S-W	270	R	right
Azi	Beagle	M	4	medium	CZ	12	2016	10	11	16:33:00	11	E-S	180	R	right
Azi	Beagle	M	4	medium	CZ	12	2016	10	11	16:33:00	11	W-N	0	R	right
Azi	Beagle	M	4	medium	CZ	11	2016	9	6	15:48:00	12	N-E	90	R	right
Azi	Beagle	M	4	medium	CZ	11	2016	9	6	15:48:00	12	S-W	180	L	right
Azi	Beagle	M	4	medium	CZ	11	2016	9	6	15:50:00	12	E-S	180	R	right
Azi	Beagle	M	4	medium	CZ	11	2016	9	6	15:51:00	12	W-N	0	R	right
Azi	Beagle	M	4	medium	CZ	12	2016	10	11	16:35:00	12	N-E	90	R	right
Azi	Beagle	M	4	medium	CZ	12	2016	10	11	16:36:00	12	S-W	270	R	right
Azi	Beagle	M	4	medium	CZ	12	2016	10	11	16:37:00	12	E-S	90	L	right
Azi	Beagle	M	4	medium	CZ	12	2016	10	11	16:37:00	12	W-N	270	L	right
Azi	Beagle	M	4	medium	CZ	11	2016	9	6	15:51:00	13	N-E	0	L	right
Azi	Beagle	M	4	medium	CZ	11	2016	9	6	15:52:00	13	S-W	180	L	right
Azi	Beagle	M	4	medium	CZ	11	2016	9	6	15:55:00	13	E-S	180	R	right
Azi	Beagle	M	4	medium	CZ	11	2016	9	6	15:56:00	13	W-N	0	R	right
Azi	Beagle	M	4	medium	CZ	12	2016	10	11	16:39:00	13	N-E	90	R	right
Azi	Beagle	M	4	medium	CZ	12	2016	10	11	16:40:00	13	E-S	180	R	right
Azi	Beagle	M	4	medium	CZ	12	2016	10	11	16:40:00	13	S-W	180	L	right
Azi	Beagle	M	4	medium	CZ	12	2016	10	11	16:41:00	13	W-N	0	R	right
Azi	Beagle	M	4	medium	CZ	11	2016	9	6	15:57:00	14	N-E	0	L	right
Azi	Beagle	M	4	medium	CZ	11	2016	9	6	15:58:00	14	S-W	270	R	right
Azi	Beagle	M	4	medium	CZ	11	2016	9	6	15:59:00	14	E-S	180	R	right
Azi	Beagle	M	4	medium	CZ	11	2016	9	6	16:00:00	14	W-N	0	R	right
Azi	Beagle	M	4	medium	CZ	12	2016	10	11	16:42:00	14	N-E	90	R	right
Azi	Beagle	M	4	medium	CZ	12	2016	10	11	16:43:00	14	E-S	180	R	right
Azi	Beagle	M	4	medium	CZ	12	2016	10	11	16:43:00	14	S-W	270	R	right
Azi	Beagle	M	4	medium	CZ	12	2016	10	11	16:44:00	14	W-N	0	R	right
Azi	Beagle	M	4	medium	CZ	11	2016	9	6	16:01:00	15	N-E	90	R	right
Azi	Beagle	M	4	medium	CZ	11	2016	9	6	16:01:00	15	S-W	270	R	right
Azi	Beagle	M	4	medium	CZ	11	2016	9	6	16:03:00	15	E-S	180	R	right
Azi	Beagle	M	4	medium	CZ	11	2016	9	6	16:03:00	15	W-N	0	R	right
Azi	Beagle	M	4	medium	CZ	12	2016	10	11	16:46:00	15	N-E	90	R	right
Azi	Beagle	M	4	medium	CZ	12	2016	10	11	16:47:00	15	S-W	180	L	right
Azi	Beagle	M	4	medium	CZ	12	2016	10	11	16:48:00	15	E-S	90	L	right
Azi	Beagle	M	4	medium	CZ	12	2016	10	11	16:49:00	15	W-N	270	L	right
Azi	Beagle	M	4	medium	CZ	11	2016	9	6	16:04:00	16	N-E	0	L	right
Azi	Beagle	M	4	medium	CZ	11	2016	9	6	16:05:00	16	S-W	270	R	right
Azi	Beagle	M	4	medium	CZ	11	2016	9	6	16:06:00	16	E-S	180	R	right
Azi	Beagle	M	4	medium	CZ	11	2016	9	6	16:07:00	16	W-N	0	R	right
Azi	Beagle	M	4	medium	CZ	12	2016	10	11	16:50:00	16	N-E	90	R	right
Azi	Beagle	M	4	medium	CZ	12	2016	10	11	16:51:00	16	E-S	90	L	right
Azi	Beagle	M	4	medium	CZ	12	2016	10	11	16:51:00	16	S-W	270	R	right
Azi	Beagle	M	4	medium	CZ	12	2016	10	11	16:52:00	16	W-N	0	R	right
Azi	Beagle	M	4	medium	CZ	11	2016	9	6	16:08:00	17	N-E	0	L	right
Azi	Beagle	M	4	medium	CZ	11	2016	9	6	16:09:00	17	S-W	270	R	right
Azi	Beagle	M	4	medium	CZ	11	2016	9	6	16:10:00	17	E-S	180	R	right
Azi	Beagle	M	4	medium	CZ	11	2016	9	6	16:11:00	17	W-N	0	R	right
Azi	Beagle	M	4	medium	CZ	12	2016	10	11	16:53:00	17	N-E	90	R	right
Azi	Beagle	M	4	medium	CZ	12	2016	10	11	16:53:00	17	S-W	180	L	right
Azi	Beagle	M	4	medium	CZ	12	2016	10	11	16:55:00	17	E-S	90	L	right
Azi	Beagle	M	4	medium	CZ	12	2016	10	11	16:55:00	17	W-N	270	L	right
Azi	Beagle	M	4	medium	CZ	11	2016	9	6	16:21:00	18	N-E	90	R	right
Azi	Beagle	M	4	medium	CZ	11	2016	9	6	16:22:00	18	S-W	270	R	right
Azi	Beagle	M	4	medium	CZ	11	2016	9	6	16:23:00	18	E-S	180	R	right
Azi	Beagle	M	4	medium	CZ	11	2016	9	6	16:23:00	18	W-N	0	R	right
Azi	Beagle	M	4	medium	CZ	12	2016	10	11	16:57:00	18	N-E	90	R	right
Azi	Beagle	M	4	medium	CZ	12	2016	10	11	16:58:00	18	E-S	90	L	right
Azi	Beagle	M	4	medium	CZ	12	2016	10	11	16:58:00	18	S-W	270	R	right
Azi	Beagle	M	4	medium	CZ	12	2016	10	11	16:59:00	18	W-N	0	R	right
Azi	Beagle	M	4	medium	CZ	11	2016	9	6	16:24:00	19	N-E	0	L	right
Azi	Beagle	M	4	medium	CZ	11	2016	9	6	16:25:00	19	S-W	270	R	right
Azi	Beagle	M	4	medium	CZ	11	2016	9	6	16:26:00	19	E-S	180	R	right
Azi	Beagle	M	4	medium	CZ	11	2016	9	6	16:26:00	19	W-N	270	L	right
Azi	Beagle	M	4	medium	CZ	12	2016	10	11	17:01:00	19	N-E	90	R	right
Azi	Beagle	M	4	medium	CZ	12	2016	10	11	17:01:00	19	S-W	270	R	right
Azi	Beagle	M	4	medium	CZ	12	2016	10	11	17:02:00	19	E-S	180	R	right
Azi	Beagle	M	4	medium	CZ	12	2016	10	11	17:03:00	19	W-N	0	R	right
Azi	Beagle	M	4	medium	CZ	11	2016	9	6	16:27:00	20	N-E	0	L	right
Azi	Beagle	M	4	medium	CZ	11	2016	9	6	16:28:00	20	E-S	90	L	right
Azi	Beagle	M	4	medium	CZ	11	2016	9	6	16:28:00	20	S-W	180	L	right
Azi	Beagle	M	4	medium	CZ	11	2016	9	6	16:29:00	20	W-N	0	R	right
Azi	Beagle	M	4	medium	CZ	12	2016	10	11	17:49:00	20	N-E	90	R	right
Azi	Beagle	M	4	medium	CZ	12	2016	10	11	17:49:00	20	S-W	270	R	right
Azi	Beagle	M	4	medium	CZ	12	2016	10	11	17:50:00	20	E-S	90	L	right
Azi	Beagle	M	4	medium	CZ	12	2016	10	11	17:50:00	20	W-N	0	R	right
Azi	Beagle	M	4	medium	CZ	11	2016	9	27	10:30:00	21	N-E	0	L	right
Azi	Beagle	M	4	medium	CZ	11	2016	9	27	10:32:00	21	E-S	90	L	right
Azi	Beagle	M	4	medium	CZ	11	2016	9	27	10:32:00	21	S-W	270	R	right
Azi	Beagle	M	4	medium	CZ	11	2016	9	27	10:33:00	21	W-N	0	R	right
Azi	Beagle	M	4	medium	CZ	12	2016	10	11	17:51:00	21	N-E	90	R	right
Azi	Beagle	M	4	medium	CZ	12	2016	10	11	17:52:00	21	E-S	90	L	right
Azi	Beagle	M	4	medium	CZ	12	2016	10	11	17:52:00	21	S-W	270	R	right
Azi	Beagle	M	4	medium	CZ	12	2016	10	11	17:53:00	21	W-N	0	R	right
Azi	Beagle	M	4	medium	CZ	11	2016	9	27	10:33:00	22	N-E	90	R	right
Azi	Beagle	M	4	medium	CZ	11	2016	9	27	10:34:00	22	S-W	270	R	right
Azi	Beagle	M	4	medium	CZ	11	2016	9	27	10:35:00	22	E-S	90	L	right
Azi	Beagle	M	4	medium	CZ	11	2016	9	27	10:36:00	22	W-N	270	L	right
Azi	Beagle	M	4	medium	CZ	12	2016	10	11	17:53:00	22	N-E	0	L	right
Azi	Beagle	M	4	medium	CZ	12	2016	10	11	17:54:00	22	S-W	270	R	right
Azi	Beagle	M	4	medium	CZ	12	2016	10	11	17:55:00	22	E-S	90	L	right
Azi	Beagle	M	4	medium	CZ	12	2016	10	11	17:56:00	22	W-N	0	R	right
Azi	Beagle	M	4	medium	CZ	11	2016	9	27	10:37:00	23	N-E	90	R	right
Azi	Beagle	M	4	medium	CZ	11	2016	9	27	10:37:00	23	S-W	270	R	right
Azi	Beagle	M	4	medium	CZ	11	2016	9	27	10:38:00	23	E-S	90	L	right
Azi	Beagle	M	4	medium	CZ	11	2016	9	27	10:39:00	23	W-N	270	L	right
Azi	Beagle	M	4	medium	CZ	12	2016	10	11	17:56:00	23	N-E	0	L	right
Azi	Beagle	M	4	medium	CZ	12	2016	10	11	17:56:00	23	S-W	270	R	right
Azi	Beagle	M	4	medium	CZ	12	2016	10	11	17:58:00	23	E-S	90	L	right
Azi	Beagle	M	4	medium	CZ	12	2016	10	11	17:58:00	23	W-N	270	L	right
Azi	Beagle	M	4	medium	CZ	11	2016	9	27	10:39:00	24	N-E	90	R	right
Azi	Beagle	M	4	medium	CZ	11	2016	9	27	10:40:00	24	S-W	270	R	right
Azi	Beagle	M	4	medium	CZ	11	2016	9	27	10:42:00	24	E-S	90	L	right
Azi	Beagle	M	4	medium	CZ	11	2016	9	27	10:42:00	24	W-N	0	R	right
Azi	Beagle	M	4	medium	CZ	12	2016	10	11	17:59:00	24	N-E	90	R	right
Azi	Beagle	M	4	medium	CZ	12	2016	10	11	17:59:00	24	S-W	180	L	right
Azi	Beagle	M	4	medium	CZ	12	2016	10	11	18:00:00	24	E-S	90	L	right
Azi	Beagle	M	4	medium	CZ	12	2016	10	11	18:01:00	24	W-N	0	R	right
Azi	Beagle	M	4	medium	CZ	11	2016	9	27	10:58:00	25	N-E	0	L	right
Azi	Beagle	M	4	medium	CZ	11	2016	9	27	10:59:00	25	E-S	90	L	right
Azi	Beagle	M	4	medium	CZ	11	2016	9	27	10:59:00	25	S-W	270	R	right
Azi	Beagle	M	4	medium	CZ	11	2016	9	27	11:00:00	25	W-N	0	R	right
Azi	Beagle	M	4	medium	CZ	12	2016	10	26	16:20:00	25	N-E	0	L	right
Azi	Beagle	M	4	medium	CZ	12	2016	10	26	16:22:00	25	S-W	270	R	right
Azi	Beagle	M	4	medium	CZ	12	2016	10	26	16:23:00	25	E-S	90	L	right
Azi	Beagle	M	4	medium	CZ	12	2016	10	26	16:24:00	25	W-N	0	R	right
Azi	Beagle	M	4	medium	CZ	11	2016	9	27	11:00:00	26	N-E	90	R	right
Azi	Beagle	M	4	medium	CZ	11	2016	9	27	11:02:00	26	W-N	270	L	right
Azi	Beagle	M	4	medium	CZ	11	2016	9	27	11:04:00	26	E-S	90	L	right
Azi	Beagle	M	4	medium	CZ	11	2016	9	27	11:04:00	26	S-W	180	L	right
Azi	Beagle	M	4	medium	CZ	12	2016	10	26	16:24:00	26	N-E	90	R	right
Azi	Beagle	M	4	medium	CZ	12	2016	10	26	16:24:00	26	S-W	270	R	right
Azi	Beagle	M	4	medium	CZ	12	2016	10	26	16:25:00	26	E-S	180	R	right
Azi	Beagle	M	4	medium	CZ	12	2016	10	26	16:26:00	26	W-N	0	R	right
Azi	Beagle	M	4	medium	CZ	11	2016	9	27	11:05:00	27	N-E	90	R	right
Azi	Beagle	M	4	medium	CZ	11	2016	9	27	11:06:00	27	E-S	90	L	right
Azi	Beagle	M	4	medium	CZ	11	2016	9	27	11:06:00	27	S-W	270	R	right
Azi	Beagle	M	4	medium	CZ	11	2016	9	27	11:07:00	27	W-N	270	L	right
Azi	Beagle	M	4	medium	CZ	12	2016	10	26	16:26:00	27	N-E	0	L	right
Azi	Beagle	M	4	medium	CZ	12	2016	10	26	16:27:00	27	E-S	180	R	right
Azi	Beagle	M	4	medium	CZ	12	2016	10	26	16:27:00	27	S-W	180	L	right
Azi	Beagle	M	4	medium	CZ	12	2016	10	26	16:28:00	27	W-N	0	R	right
Azi	Beagle	M	4	medium	CZ	11	2016	9	27	11:08:00	28	N-E	0	L	right
Azi	Beagle	M	4	medium	CZ	11	2016	9	27	11:09:00	28	S-W	180	L	right
Azi	Beagle	M	4	medium	CZ	11	2016	9	27	11:10:00	28	E-S	180	R	right
Azi	Beagle	M	4	medium	CZ	11	2016	9	27	11:11:00	28	W-N	0	R	right
Azi	Beagle	M	4	medium	CZ	12	2016	10	26	16:29:00	28	N-E	90	R	right
Azi	Beagle	M	4	medium	CZ	12	2016	10	26	16:30:00	28	E-S	180	R	right
Azi	Beagle	M	4	medium	CZ	12	2016	10	26	16:30:00	28	S-W	270	R	right
Azi	Beagle	M	4	medium	CZ	12	2016	10	26	16:30:00	28	W-N	270	L	right
Azi	Beagle	M	4	medium	CZ	11	2016	9	27	11:11:00	29	N-E	90	R	right
Azi	Beagle	M	4	medium	CZ	11	2016	9	27	11:12:00	29	S-W	270	R	right
Azi	Beagle	M	4	medium	CZ	11	2016	9	27	11:13:00	29	E-S	90	L	right
Azi	Beagle	M	4	medium	CZ	11	2016	9	27	11:14:00	29	W-N	0	R	right
Azi	Beagle	M	4	medium	CZ	12	2016	10	26	16:43:00	29	N-E	90	R	right
Azi	Beagle	M	4	medium	CZ	12	2016	10	26	16:44:00	29	E-S	180	R	right
Azi	Beagle	M	4	medium	CZ	12	2016	10	26	16:44:00	29	S-W	270	R	right
Azi	Beagle	M	4	medium	CZ	12	2016	10	26	16:44:00	29	W-N	0	R	right
Azi	Beagle	M	4	medium	CZ	11	2016	9	27	11:15:00	30	N-E	0	L	right
Azi	Beagle	M	4	medium	CZ	11	2016	9	27	11:20:00	30	E-S	90	L	right
Azi	Beagle	M	4	medium	CZ	11	2016	9	27	11:20:00	30	S-W	180	L	right
Azi	Beagle	M	4	medium	CZ	11	2016	9	27	11:21:00	30	W-N	0	R	right
Azi	Beagle	M	4	medium	CZ	12	2016	10	26	16:45:00	30	N-E	0	L	right
Azi	Beagle	M	4	medium	CZ	12	2016	10	26	16:45:00	30	S-W	180	L	right
Azi	Beagle	M	4	medium	CZ	12	2016	10	26	16:46:00	30	E-S	90	L	right
Azi	Beagle	M	4	medium	CZ	12	2016	10	26	16:46:00	30	W-N	0	R	right
Azi	Beagle	M	4	medium	CZ	11	2016	9	27	11:36:00	31	N-E	0	L	right
Azi	Beagle	M	4	medium	CZ	11	2016	9	27	11:37:00	31	E-S	180	R	right
Azi	Beagle	M	4	medium	CZ	11	2016	9	27	11:37:00	31	S-W	180	L	right
Azi	Beagle	M	4	medium	CZ	11	2016	9	27	11:38:00	31	W-N	0	R	right
Azi	Beagle	M	4	medium	CZ	12	2016	10	26	16:46:00	31	N-E	0	L	right
Azi	Beagle	M	4	medium	CZ	12	2016	10	26	16:47:00	31	E-S	180	R	right
Azi	Beagle	M	4	medium	CZ	12	2016	10	26	16:47:00	31	S-W	270	R	right
Azi	Beagle	M	4	medium	CZ	12	2016	10	26	16:48:00	31	W-N	0	R	right
Azi	Beagle	M	4	medium	CZ	11	2016	9	27	11:38:00	32	N-E	0	L	right
Azi	Beagle	M	4	medium	CZ	11	2016	9	27	11:39:00	32	S-W	270	R	right
Azi	Beagle	M	4	medium	CZ	11	2016	9	27	11:40:00	32	E-S	180	R	right
Azi	Beagle	M	4	medium	CZ	11	2016	9	27	11:41:00	32	W-N	270	L	right
Azi	Beagle	M	4	medium	CZ	12	2016	10	26	16:48:00	32	N-E	90	R	right
Azi	Beagle	M	4	medium	CZ	12	2016	10	26	16:49:00	32	E-S	180	R	right
Azi	Beagle	M	4	medium	CZ	12	2016	10	26	16:49:00	32	S-W	270	R	right
Azi	Beagle	M	4	medium	CZ	12	2016	10	26	16:50:00	32	W-N	270	L	right
Azi	Beagle	M	4	medium	CZ	11	2016	9	27	11:41:00	33	N-E	90	R	right
Azi	Beagle	M	4	medium	CZ	11	2016	9	27	11:42:00	33	E-S	90	L	right
Azi	Beagle	M	4	medium	CZ	11	2016	9	27	11:42:00	33	S-W	180	L	right
Azi	Beagle	M	4	medium	CZ	11	2016	9	27	11:43:00	33	W-N	270	L	right
Azi	Beagle	M	4	medium	CZ	12	2016	10	26	16:50:00	33	N-E	0	L	right
Azi	Beagle	M	4	medium	CZ	12	2016	10	26	16:50:00	33	S-W	180	L	right
Azi	Beagle	M	4	medium	CZ	12	2016	10	26	16:51:00	33	E-S	90	L	right
Azi	Beagle	M	4	medium	CZ	12	2016	10	26	16:52:00	33	W-N	270	L	right
Azi	Beagle	M	4	medium	CZ	11	2016	9	27	11:43:00	34	N-E	90	R	right
Azi	Beagle	M	4	medium	CZ	11	2016	9	27	11:44:00	34	S-W	270	R	right
Azi	Beagle	M	4	medium	CZ	11	2016	9	27	11:45:00	34	E-S	180	R	right
Azi	Beagle	M	4	medium	CZ	11	2016	9	27	11:45:00	34	W-N	0	R	right
Azi	Beagle	M	4	medium	CZ	12	2016	10	26	16:52:00	34	N-E	0	L	right
Azi	Beagle	M	4	medium	CZ	12	2016	10	26	16:52:00	34	S-W	270	R	right
Azi	Beagle	M	4	medium	CZ	12	2016	10	26	16:53:00	34	E-S	90	L	right
Azi	Beagle	M	4	medium	CZ	12	2016	10	26	16:54:00	34	W-N	0	R	right
Azi	Beagle	M	4	medium	CZ	11	2016	9	27	11:46:00	35	N-E	90	R	right
Azi	Beagle	M	4	medium	CZ	11	2016	9	27	11:46:00	35	S-W	180	L	right
Azi	Beagle	M	4	medium	CZ	11	2016	9	27	11:47:00	35	E-S	180	R	right
Azi	Beagle	M	4	medium	CZ	11	2016	9	27	11:48:00	35	W-N	0	R	right
Azi	Beagle	M	4	medium	CZ	12	2016	10	26	16:54:00	35	N-E	90	R	right
Azi	Beagle	M	4	medium	CZ	12	2016	10	26	16:55:00	35	E-S	180	R	right
Azi	Beagle	M	4	medium	CZ	12	2016	10	26	16:55:00	35	S-W	270	R	right
Azi	Beagle	M	4	medium	CZ	12	2016	10	26	16:56:00	35	W-N	270	L	right
Azi	Beagle	M	4	medium	CZ	11	2016	9	27	11:48:00	36	N-E	0	L	right
Azi	Beagle	M	4	medium	CZ	11	2016	9	27	11:49:00	36	E-S	180	R	right
Azi	Beagle	M	4	medium	CZ	11	2016	9	27	11:49:00	36	S-W	270	R	right
Azi	Beagle	M	4	medium	CZ	11	2016	9	27	11:50:00	36	W-N	0	R	right
Azi	Beagle	M	4	medium	CZ	12	2016	10	26	16:56:00	36	N-E	90	R	right
Azi	Beagle	M	4	medium	CZ	12	2016	10	26	16:57:00	36	S-W	270	R	right
Azi	Beagle	M	4	medium	CZ	12	2016	10	26	16:58:00	36	E-S	180	R	right
Azi	Beagle	M	4	medium	CZ	12	2016	10	26	16:59:00	36	W-N	270	L	right
Bar	Cocker spaniel	F	2	medium	CZ	13	2016	5	22	11:00:00	1	E-S	180	R	left
Bar	Cocker spaniel	F	2	medium	CZ	13	2016	5	22	11:00:00	1	N-E	90	R	left
Bar	Cocker spaniel	F	2	medium	CZ	13	2016	5	22	11:00:00	1	S-W	180	L	left
Bar	Cocker spaniel	F	2	medium	CZ	13	2016	5	22	11:00:00	1	W-N	270	L	left
Bar	Cocker spaniel	F	2	medium	CZ	14	2016	7	12	18:24:00	1	N-E	90	R	left
Bar	Cocker spaniel	F	2	medium	CZ	14	2016	7	12	18:24:00	1	S-W	180	L	left
Bar	Cocker spaniel	F	2	medium	CZ	14	2016	7	12	18:25:00	1	E-S	90	L	left
Bar	Cocker spaniel	F	2	medium	CZ	14	2016	7	12	18:25:00	1	W-N	0	R	left
Bar	Cocker spaniel	F	2	medium	CZ	13	2016	5	22	11:00:00	2	E-S	180	R	left
Bar	Cocker spaniel	F	2	medium	CZ	13	2016	5	22	11:00:00	2	N-E	90	R	left
Bar	Cocker spaniel	F	2	medium	CZ	13	2016	5	22	11:00:00	2	S-W	270	R	left
Bar	Cocker spaniel	F	2	medium	CZ	13	2016	5	22	11:00:00	2	W-N	270	L	left
Bar	Cocker spaniel	F	2	medium	CZ	14	2016	7	12	18:26:00	2	N-E	0	L	left
Bar	Cocker spaniel	F	2	medium	CZ	14	2016	7	12	18:26:00	2	S-W	180	L	left
Bar	Cocker spaniel	F	2	medium	CZ	14	2016	7	12	18:27:00	2	E-S	90	L	left
Bar	Cocker spaniel	F	2	medium	CZ	14	2016	7	12	18:27:00	2	W-N	270	L	left
Bar	Cocker spaniel	F	2	medium	CZ	13	2016	5	22	11:00:00	3	E-S	180	R	left
Bar	Cocker spaniel	F	2	medium	CZ	13	2016	5	22	11:00:00	3	N-E	90	R	left
Bar	Cocker spaniel	F	2	medium	CZ	13	2016	5	22	11:00:00	3	S-W	270	R	left
Bar	Cocker spaniel	F	2	medium	CZ	13	2016	5	22	11:00:00	3	W-N	0	R	left
Bar	Cocker spaniel	F	2	medium	CZ	14	2016	7	12	18:28:00	3	N-E	90	R	left
Bar	Cocker spaniel	F	2	medium	CZ	14	2016	7	12	18:28:00	3	S-W	180	L	left
Bar	Cocker spaniel	F	2	medium	CZ	14	2016	7	12	18:29:00	3	E-S	180	R	left
Bar	Cocker spaniel	F	2	medium	CZ	14	2016	7	12	18:29:00	3	W-N	270	L	left
Bar	Cocker spaniel	F	2	medium	CZ	13	2016	5	22	11:00:00	4	E-S	180	R	left
Bar	Cocker spaniel	F	2	medium	CZ	13	2016	5	22	11:00:00	4	N-E	0	L	left
Bar	Cocker spaniel	F	2	medium	CZ	13	2016	5	22	11:00:00	4	S-W	270	R	left
Bar	Cocker spaniel	F	2	medium	CZ	13	2016	5	22	11:00:00	4	W-N	270	L	left
Bar	Cocker spaniel	F	2	medium	CZ	14	2016	7	12	18:30:00	4	N-E	0	L	left
Bar	Cocker spaniel	F	2	medium	CZ	14	2016	7	12	18:30:00	4	S-W	180	L	left
Bar	Cocker spaniel	F	2	medium	CZ	14	2016	7	12	18:31:00	4	E-S	90	L	left
Bar	Cocker spaniel	F	2	medium	CZ	14	2016	7	12	18:31:00	4	W-N	0	R	left
Bar	Cocker spaniel	F	2	medium	CZ	13	2016	5	22	11:00:00	5	E-S	180	R	left
Bar	Cocker spaniel	F	2	medium	CZ	13	2016	5	22	11:00:00	5	N-E	0	L	left
Bar	Cocker spaniel	F	2	medium	CZ	13	2016	5	22	11:00:00	5	S-W	180	L	left
Bar	Cocker spaniel	F	2	medium	CZ	13	2016	5	22	11:00:00	5	W-N	270	L	left
Bar	Cocker spaniel	F	2	medium	CZ	14	2016	7	12	18:32:00	5	N-E	0	L	left
Bar	Cocker spaniel	F	2	medium	CZ	14	2016	7	12	18:32:00	5	S-W	270	R	left
Bar	Cocker spaniel	F	2	medium	CZ	14	2016	7	12	18:33:00	5	E-S	90	L	left
Bar	Cocker spaniel	F	2	medium	CZ	14	2016	7	12	18:33:00	5	W-N	0	R	left
Bar	Cocker spaniel	F	2	medium	CZ	13	2016	5	22	11:00:00	6	E-S	90	L	left
Bar	Cocker spaniel	F	2	medium	CZ	13	2016	5	22	11:00:00	6	N-E	90	R	left
Bar	Cocker spaniel	F	2	medium	CZ	13	2016	5	22	11:00:00	6	S-W	180	L	left
Bar	Cocker spaniel	F	2	medium	CZ	13	2016	5	22	11:00:00	6	W-N	0	R	left
Bar	Cocker spaniel	F	2	medium	CZ	14	2016	7	12	18:34:00	6	N-E	0	L	left
Bar	Cocker spaniel	F	2	medium	CZ	14	2016	7	12	18:34:00	6	S-W	180	L	left
Bar	Cocker spaniel	F	2	medium	CZ	14	2016	7	12	18:35:00	6	E-S	90	L	left
Bar	Cocker spaniel	F	2	medium	CZ	14	2016	7	12	18:35:00	6	W-N	270	L	left
Bar	Cocker spaniel	F	2	medium	CZ	13	2016	5	22	11:00:00	7	E-S	180	R	left
Bar	Cocker spaniel	F	2	medium	CZ	13	2016	5	22	11:00:00	7	N-E	0	L	left
Bar	Cocker spaniel	F	2	medium	CZ	13	2016	5	22	11:00:00	7	S-W	180	L	left
Bar	Cocker spaniel	F	2	medium	CZ	13	2016	5	22	11:00:00	7	W-N	0	R	left
Bar	Cocker spaniel	F	2	medium	CZ	14	2016	7	12	18:37:00	7	N-E	90	R	left
Bar	Cocker spaniel	F	2	medium	CZ	14	2016	7	12	18:37:00	7	S-W	270	R	left
Bar	Cocker spaniel	F	2	medium	CZ	14	2016	7	12	18:38:00	7	E-S	180	R	left
Bar	Cocker spaniel	F	2	medium	CZ	14	2016	7	12	18:38:00	7	W-N	0	R	left
Bar	Cocker spaniel	F	2	medium	CZ	13	2016	5	22	11:00:00	8	E-S	180	R	left
Bar	Cocker spaniel	F	2	medium	CZ	13	2016	5	22	11:00:00	8	N-E	90	R	left
Bar	Cocker spaniel	F	2	medium	CZ	13	2016	5	22	11:00:00	8	S-W	270	R	left
Bar	Cocker spaniel	F	2	medium	CZ	13	2016	5	22	11:00:00	8	W-N	0	R	left
Bar	Cocker spaniel	F	2	medium	CZ	14	2016	7	12	18:39:00	8	N-E	0	L	left
Bar	Cocker spaniel	F	2	medium	CZ	14	2016	7	12	18:39:00	8	S-W	180	L	left
Bar	Cocker spaniel	F	2	medium	CZ	14	2016	7	12	18:40:00	8	E-S	90	L	left
Bar	Cocker spaniel	F	2	medium	CZ	14	2016	7	12	18:40:00	8	W-N	0	R	left
Bar	Cocker spaniel	F	2	medium	CZ	13	2016	7	7	12:09:00	9	N-E	90	R	left
Bar	Cocker spaniel	F	2	medium	CZ	13	2016	7	7	12:09:00	9	S-W	270	R	left
Bar	Cocker spaniel	F	2	medium	CZ	13	2016	7	7	12:10:00	9	E-S	90	L	left
Bar	Cocker spaniel	F	2	medium	CZ	13	2016	7	7	12:10:00	9	W-N	0	R	left
Bar	Cocker spaniel	F	2	medium	CZ	14	2016	7	12	18:42:00	9	N-E	90	R	left
Bar	Cocker spaniel	F	2	medium	CZ	14	2016	7	12	18:42:00	9	S-W	180	L	left
Bar	Cocker spaniel	F	2	medium	CZ	14	2016	7	12	18:43:00	9	E-S	90	L	left
Bar	Cocker spaniel	F	2	medium	CZ	14	2016	7	12	18:43:00	9	W-N	270	L	left
Bar	Cocker spaniel	F	2	medium	CZ	13	2016	7	7	12:11:00	10	N-E	0	L	left
Bar	Cocker spaniel	F	2	medium	CZ	13	2016	7	7	12:11:00	10	S-W	270	R	left
Bar	Cocker spaniel	F	2	medium	CZ	13	2016	7	7	12:12:00	10	E-S	90	L	left
Bar	Cocker spaniel	F	2	medium	CZ	13	2016	7	7	12:12:00	10	W-N	0	R	left
Bar	Cocker spaniel	F	2	medium	CZ	14	2016	7	12	18:44:00	10	N-E	0	L	left
Bar	Cocker spaniel	F	2	medium	CZ	14	2016	7	12	18:45:00	10	E-S	90	L	left
Bar	Cocker spaniel	F	2	medium	CZ	14	2016	7	12	18:45:00	10	S-W	180	L	left
Bar	Cocker spaniel	F	2	medium	CZ	14	2016	7	12	18:46:00	10	W-N	270	L	left
Bar	Cocker spaniel	F	2	medium	CZ	13	2016	7	7	12:14:00	11	N-E	90	R	left
Bar	Cocker spaniel	F	2	medium	CZ	13	2016	7	7	12:14:00	11	S-W	270	R	left
Bar	Cocker spaniel	F	2	medium	CZ	13	2016	7	7	12:15:00	11	E-S	90	L	left
Bar	Cocker spaniel	F	2	medium	CZ	13	2016	7	7	12:15:00	11	W-N	0	R	left
Bar	Cocker spaniel	F	2	medium	CZ	14	2016	7	12	18:47:00	11	N-E	90	R	left
Bar	Cocker spaniel	F	2	medium	CZ	14	2016	7	12	18:47:00	11	S-W	180	L	left
Bar	Cocker spaniel	F	2	medium	CZ	14	2016	7	12	18:48:00	11	E-S	90	L	left
Bar	Cocker spaniel	F	2	medium	CZ	14	2016	7	12	18:48:00	11	W-N	270	L	left
Bar	Cocker spaniel	F	2	medium	CZ	13	2016	7	7	12:16:00	12	N-E	0	L	left
Bar	Cocker spaniel	F	2	medium	CZ	13	2016	7	7	12:16:00	12	S-W	270	R	left
Bar	Cocker spaniel	F	2	medium	CZ	13	2016	7	7	12:17:00	12	E-S	90	L	left
Bar	Cocker spaniel	F	2	medium	CZ	13	2016	7	7	12:18:00	12	W-N	0	R	left
Bar	Cocker spaniel	F	2	medium	CZ	14	2016	7	12	18:49:00	12	N-E	0	L	left
Bar	Cocker spaniel	F	2	medium	CZ	14	2016	7	12	18:49:00	12	S-W	270	R	left
Bar	Cocker spaniel	F	2	medium	CZ	14	2016	7	12	18:50:00	12	E-S	90	L	left
Bar	Cocker spaniel	F	2	medium	CZ	14	2016	7	12	18:50:00	12	W-N	270	L	left
Bar	Cocker spaniel	F	2	medium	CZ	13	2016	7	7	12:19:00	13	N-E	90	R	left
Bar	Cocker spaniel	F	2	medium	CZ	13	2016	7	7	12:19:00	13	S-W	270	R	left
Bar	Cocker spaniel	F	2	medium	CZ	13	2016	7	7	12:20:00	13	E-S	90	L	left
Bar	Cocker spaniel	F	2	medium	CZ	13	2016	7	7	12:20:00	13	W-N	0	R	left
Bar	Cocker spaniel	F	2	medium	CZ	14	2016	7	12	18:51:00	13	N-E	0	L	left
Bar	Cocker spaniel	F	2	medium	CZ	14	2016	7	12	18:51:00	13	S-W	270	R	left
Bar	Cocker spaniel	F	2	medium	CZ	14	2016	7	12	18:52:00	13	E-S	90	L	left
Bar	Cocker spaniel	F	2	medium	CZ	14	2016	7	12	18:52:00	13	W-N	270	L	left
Bar	Cocker spaniel	F	2	medium	CZ	13	2016	7	7	12:22:00	14	N-E	0	L	left
Bar	Cocker spaniel	F	2	medium	CZ	13	2016	7	7	12:22:00	14	S-W	270	R	left
Bar	Cocker spaniel	F	2	medium	CZ	13	2016	7	7	12:23:00	14	E-S	90	L	left
Bar	Cocker spaniel	F	2	medium	CZ	13	2016	7	7	12:23:00	14	W-N	0	R	left
Bar	Cocker spaniel	F	2	medium	CZ	14	2016	7	12	19:11:00	14	N-E	0	L	left
Bar	Cocker spaniel	F	2	medium	CZ	14	2016	7	12	19:11:00	14	S-W	270	R	left
Bar	Cocker spaniel	F	2	medium	CZ	14	2016	7	12	19:12:00	14	E-S	90	L	left
Bar	Cocker spaniel	F	2	medium	CZ	14	2016	7	12	19:12:00	14	W-N	270	L	left
Bar	Cocker spaniel	F	2	medium	CZ	13	2016	7	7	12:25:00	15	N-E	0	L	left
Bar	Cocker spaniel	F	2	medium	CZ	13	2016	7	7	12:25:00	15	S-W	180	L	left
Bar	Cocker spaniel	F	2	medium	CZ	13	2016	7	7	12:26:00	15	E-S	180	R	left
Bar	Cocker spaniel	F	2	medium	CZ	13	2016	7	7	12:26:00	15	W-N	270	L	left
Bar	Cocker spaniel	F	2	medium	CZ	14	2016	7	12	19:13:00	15	N-E	0	L	left
Bar	Cocker spaniel	F	2	medium	CZ	14	2016	7	12	19:13:00	15	S-W	270	R	left
Bar	Cocker spaniel	F	2	medium	CZ	14	2016	7	12	19:14:00	15	E-S	180	R	left
Bar	Cocker spaniel	F	2	medium	CZ	14	2016	7	12	19:14:00	15	W-N	270	L	left
Bar	Cocker spaniel	F	2	medium	CZ	13	2016	7	7	12:27:00	16	N-E	0	L	left
Bar	Cocker spaniel	F	2	medium	CZ	13	2016	7	7	12:28:00	16	E-S	90	L	left
Bar	Cocker spaniel	F	2	medium	CZ	13	2016	7	7	12:28:00	16	S-W	270	R	left
Bar	Cocker spaniel	F	2	medium	CZ	13	2016	7	7	12:30:00	16	W-N	270	L	left
Bar	Cocker spaniel	F	2	medium	CZ	14	2016	7	12	19:15:00	16	N-E	0	L	left
Bar	Cocker spaniel	F	2	medium	CZ	14	2016	7	12	19:16:00	16	E-S	90	L	left
Bar	Cocker spaniel	F	2	medium	CZ	14	2016	7	12	19:16:00	16	S-W	180	L	left
Bar	Cocker spaniel	F	2	medium	CZ	14	2016	7	12	19:17:00	16	W-N	0	R	left
Bar	Cocker spaniel	F	2	medium	CZ	13	2016	7	7	12:31:00	17	N-E	90	R	left
Bar	Cocker spaniel	F	2	medium	CZ	13	2016	7	7	12:31:00	17	S-W	180	L	left
Bar	Cocker spaniel	F	2	medium	CZ	13	2016	7	7	12:32:00	17	E-S	90	L	left
Bar	Cocker spaniel	F	2	medium	CZ	13	2016	7	7	12:32:00	17	W-N	0	R	left
Bar	Cocker spaniel	F	2	medium	CZ	14	2016	7	12	19:18:00	17	N-E	0	L	left
Bar	Cocker spaniel	F	2	medium	CZ	14	2016	7	12	19:18:00	17	S-W	270	R	left
Bar	Cocker spaniel	F	2	medium	CZ	14	2016	7	12	19:19:00	17	E-S	180	R	left
Bar	Cocker spaniel	F	2	medium	CZ	14	2016	7	12	19:19:00	17	W-N	0	R	left
Bar	Cocker spaniel	F	2	medium	CZ	13	2016	7	7	12:34:00	18	N-E	0	L	left
Bar	Cocker spaniel	F	2	medium	CZ	13	2016	7	7	12:34:00	18	S-W	180	L	left
Bar	Cocker spaniel	F	2	medium	CZ	13	2016	7	7	12:35:00	18	E-S	90	L	left
Bar	Cocker spaniel	F	2	medium	CZ	13	2016	7	7	12:35:00	18	W-N	270	L	left
Bar	Cocker spaniel	F	2	medium	CZ	14	2016	7	12	19:22:00	18	N-E	0	L	left
Bar	Cocker spaniel	F	2	medium	CZ	14	2016	7	12	19:22:00	18	S-W	180	L	left
Bar	Cocker spaniel	F	2	medium	CZ	14	2016	7	12	19:23:00	18	E-S	90	L	left
Bar	Cocker spaniel	F	2	medium	CZ	14	2016	7	12	19:23:00	18	W-N	270	L	left
Bar	Cocker spaniel	F	2	medium	CZ	13	2016	7	7	12:37:00	19	N-E	0	L	left
Bar	Cocker spaniel	F	2	medium	CZ	13	2016	7	7	12:37:00	19	S-W	270	R	left
Bar	Cocker spaniel	F	2	medium	CZ	13	2016	7	7	12:38:00	19	E-S	90	L	left
Bar	Cocker spaniel	F	2	medium	CZ	13	2016	7	7	12:39:00	19	W-N	270	L	left
Bar	Cocker spaniel	F	2	medium	CZ	14	2016	7	12	19:24:00	19	N-E	90	R	left
Bar	Cocker spaniel	F	2	medium	CZ	14	2016	7	12	19:25:00	19	E-S	180	R	left
Bar	Cocker spaniel	F	2	medium	CZ	14	2016	7	12	19:25:00	19	S-W	270	R	left
Bar	Cocker spaniel	F	2	medium	CZ	14	2016	7	12	19:26:00	19	W-N	0	R	left
Bar	Cocker spaniel	F	2	medium	CZ	13	2016	7	7	12:40:00	20	N-E	0	L	left
Bar	Cocker spaniel	F	2	medium	CZ	13	2016	7	7	12:40:00	20	S-W	180	L	left
Bar	Cocker spaniel	F	2	medium	CZ	13	2016	7	7	12:41:00	20	E-S	90	L	left
Bar	Cocker spaniel	F	2	medium	CZ	13	2016	7	7	12:41:00	20	W-N	270	L	left
Bar	Cocker spaniel	F	2	medium	CZ	14	2016	7	12	19:27:00	20	N-E	0	L	left
Bar	Cocker spaniel	F	2	medium	CZ	14	2016	7	12	19:27:00	20	S-W	180	L	left
Bar	Cocker spaniel	F	2	medium	CZ	14	2016	7	12	19:28:00	20	E-S	180	R	left
Bar	Cocker spaniel	F	2	medium	CZ	14	2016	7	12	19:28:00	20	W-N	270	L	left
Bar	Cocker spaniel	F	2	medium	CZ	13	2016	7	7	12:42:00	21	N-E	0	L	left
Bar	Cocker spaniel	F	2	medium	CZ	13	2016	7	7	12:43:00	21	E-S	90	L	left
Bar	Cocker spaniel	F	2	medium	CZ	13	2016	7	7	12:43:00	21	S-W	180	L	left
Bar	Cocker spaniel	F	2	medium	CZ	13	2016	7	7	12:44:00	21	W-N	0	R	left
Bar	Cocker spaniel	F	2	medium	CZ	14	2016	7	12	19:30:00	21	N-E	0	L	left
Bar	Cocker spaniel	F	2	medium	CZ	14	2016	7	12	19:30:00	21	S-W	270	R	left
Bar	Cocker spaniel	F	2	medium	CZ	14	2016	7	12	19:31:00	21	E-S	180	R	left
Bar	Cocker spaniel	F	2	medium	CZ	14	2016	7	12	19:32:00	21	W-N	270	L	left
Bar	Cocker spaniel	F	2	medium	CZ	13	2016	7	7	12:45:00	22	N-E	0	L	left
Bar	Cocker spaniel	F	2	medium	CZ	13	2016	7	7	12:45:00	22	S-W	270	R	left
Bar	Cocker spaniel	F	2	medium	CZ	13	2016	7	7	12:46:00	22	E-S	90	L	left
Bar	Cocker spaniel	F	2	medium	CZ	13	2016	7	7	12:46:00	22	W-N	0	R	left
Bar	Cocker spaniel	F	2	medium	CZ	14	2016	7	12	19:33:00	22	N-E	90	R	left
Bar	Cocker spaniel	F	2	medium	CZ	14	2016	7	12	19:34:00	22	S-W	180	L	left
Bar	Cocker spaniel	F	2	medium	CZ	14	2016	7	12	19:37:00	22	E-S	90	L	left
Bar	Cocker spaniel	F	2	medium	CZ	14	2016	7	12	19:37:00	22	W-N	0	R	left
Bar	Cocker spaniel	F	2	medium	CZ	13	2016	7	7	12:47:00	23	N-E	0	L	left
Bar	Cocker spaniel	F	2	medium	CZ	13	2016	7	7	12:48:00	23	E-S	90	L	left
Bar	Cocker spaniel	F	2	medium	CZ	13	2016	7	7	12:48:00	23	S-W	180	L	left
Bar	Cocker spaniel	F	2	medium	CZ	13	2016	7	7	12:49:00	23	W-N	270	L	left
Bar	Cocker spaniel	F	2	medium	CZ	14	2016	7	13	18:07:00	23	N-E	90	R	left
Bar	Cocker spaniel	F	2	medium	CZ	14	2016	7	13	18:07:00	23	S-W	180	L	left
Bar	Cocker spaniel	F	2	medium	CZ	14	2016	7	13	18:08:00	23	E-S	90	L	left
Bar	Cocker spaniel	F	2	medium	CZ	14	2016	7	13	18:08:00	23	W-N	0	R	left
Bar	Cocker spaniel	F	2	medium	CZ	13	2016	7	7	12:50:00	24	N-E	0	L	left
Bar	Cocker spaniel	F	2	medium	CZ	13	2016	7	7	12:50:00	24	S-W	270	R	left
Bar	Cocker spaniel	F	2	medium	CZ	13	2016	7	7	12:51:00	24	E-S	90	L	left
Bar	Cocker spaniel	F	2	medium	CZ	13	2016	7	7	12:51:00	24	W-N	0	R	left
Bar	Cocker spaniel	F	2	medium	CZ	14	2016	7	13	18:09:00	24	N-E	0	L	left
Bar	Cocker spaniel	F	2	medium	CZ	14	2016	7	13	18:09:00	24	S-W	270	R	left
Bar	Cocker spaniel	F	2	medium	CZ	14	2016	7	13	18:10:00	24	E-S	180	R	left
Bar	Cocker spaniel	F	2	medium	CZ	14	2016	7	13	18:10:00	24	W-N	0	R	left
Bar	Cocker spaniel	F	2	medium	CZ	13	2016	7	7	12:57:00	25	N-E	0	L	left
Bar	Cocker spaniel	F	2	medium	CZ	13	2016	7	7	12:58:00	25	E-S	90	L	left
Bar	Cocker spaniel	F	2	medium	CZ	13	2016	7	7	12:58:00	25	S-W	180	L	left
Bar	Cocker spaniel	F	2	medium	CZ	13	2016	7	7	12:59:00	25	W-N	270	L	left
Bar	Cocker spaniel	F	2	medium	CZ	14	2016	7	13	18:11:00	25	N-E	90	R	left
Bar	Cocker spaniel	F	2	medium	CZ	14	2016	7	13	18:11:00	25	S-W	180	L	left
Bar	Cocker spaniel	F	2	medium	CZ	14	2016	7	13	18:12:00	25	E-S	90	L	left
Bar	Cocker spaniel	F	2	medium	CZ	14	2016	7	13	18:12:00	25	W-N	270	L	left
Bar	Cocker spaniel	F	2	medium	CZ	13	2016	7	7	13:00:00	26	N-E	0	L	left
Bar	Cocker spaniel	F	2	medium	CZ	13	2016	7	7	13:01:00	26	E-S	90	L	left
Bar	Cocker spaniel	F	2	medium	CZ	13	2016	7	7	13:01:00	26	S-W	180	L	left
Bar	Cocker spaniel	F	2	medium	CZ	13	2016	7	7	13:02:00	26	W-N	0	R	left
Bar	Cocker spaniel	F	2	medium	CZ	14	2016	7	13	18:13:00	26	N-E	0	L	left
Bar	Cocker spaniel	F	2	medium	CZ	14	2016	7	13	18:13:00	26	S-W	180	L	left
Bar	Cocker spaniel	F	2	medium	CZ	14	2016	7	13	18:14:00	26	E-S	90	L	left
Bar	Cocker spaniel	F	2	medium	CZ	14	2016	7	13	18:14:00	26	W-N	270	L	left
Bar	Cocker spaniel	F	2	medium	CZ	13	2016	7	7	13:04:00	27	N-E	0	L	left
Bar	Cocker spaniel	F	2	medium	CZ	13	2016	7	7	13:04:00	27	S-W	270	R	left
Bar	Cocker spaniel	F	2	medium	CZ	13	2016	7	7	13:05:00	27	E-S	90	L	left
Bar	Cocker spaniel	F	2	medium	CZ	13	2016	7	7	13:05:00	27	W-N	270	L	left
Bar	Cocker spaniel	F	2	medium	CZ	14	2016	7	13	18:15:00	27	N-E	0	L	left
Bar	Cocker spaniel	F	2	medium	CZ	14	2016	7	13	18:15:00	27	S-W	270	R	left
Bar	Cocker spaniel	F	2	medium	CZ	14	2016	7	13	18:16:00	27	E-S	90	L	left
Bar	Cocker spaniel	F	2	medium	CZ	14	2016	7	13	18:16:00	27	W-N	270	L	left
Bar	Cocker spaniel	F	2	medium	CZ	13	2016	7	7	14:00:00	28	N-E	0	L	left
Bar	Cocker spaniel	F	2	medium	CZ	13	2016	7	7	14:00:00	28	S-W	270	R	left
Bar	Cocker spaniel	F	2	medium	CZ	13	2016	7	7	14:02:00	28	E-S	180	R	left
Bar	Cocker spaniel	F	2	medium	CZ	13	2016	7	7	14:02:00	28	W-N	0	R	left
Bar	Cocker spaniel	F	2	medium	CZ	14	2016	7	13	18:17:00	28	N-E	0	L	left
Bar	Cocker spaniel	F	2	medium	CZ	14	2016	7	13	18:17:00	28	S-W	180	L	left
Bar	Cocker spaniel	F	2	medium	CZ	14	2016	7	13	18:18:00	28	E-S	90	L	left
Bar	Cocker spaniel	F	2	medium	CZ	14	2016	7	13	18:18:00	28	W-N	270	L	left
Bar	Cocker spaniel	F	2	medium	CZ	13	2016	7	7	14:05:00	29	N-E	90	R	left
Bar	Cocker spaniel	F	2	medium	CZ	13	2016	7	7	14:05:00	29	S-W	180	L	left
Bar	Cocker spaniel	F	2	medium	CZ	13	2016	7	7	14:06:00	29	E-S	90	L	left
Bar	Cocker spaniel	F	2	medium	CZ	13	2016	7	7	14:06:00	29	W-N	0	R	left
Bar	Cocker spaniel	F	2	medium	CZ	14	2016	7	13	18:19:00	29	N-E	90	R	left
Bar	Cocker spaniel	F	2	medium	CZ	14	2016	7	13	18:19:00	29	S-W	180	L	left
Bar	Cocker spaniel	F	2	medium	CZ	14	2016	7	13	18:20:00	29	E-S	90	L	left
Bar	Cocker spaniel	F	2	medium	CZ	14	2016	7	13	18:20:00	29	W-N	270	L	left
Bar	Cocker spaniel	F	2	medium	CZ	13	2016	7	7	14:08:00	30	N-E	0	L	left
Bar	Cocker spaniel	F	2	medium	CZ	13	2016	7	7	14:08:00	30	S-W	180	L	left
Bar	Cocker spaniel	F	2	medium	CZ	13	2016	7	7	14:09:00	30	E-S	90	L	left
Bar	Cocker spaniel	F	2	medium	CZ	13	2016	7	7	14:10:00	30	W-N	270	L	left
Bar	Cocker spaniel	F	2	medium	CZ	14	2016	7	13	18:21:00	30	N-E	0	L	left
Bar	Cocker spaniel	F	2	medium	CZ	14	2016	7	13	18:21:00	30	S-W	270	R	left
Bar	Cocker spaniel	F	2	medium	CZ	14	2016	7	13	18:22:00	30	E-S	90	L	left
Bar	Cocker spaniel	F	2	medium	CZ	14	2016	7	13	18:22:00	30	W-N	270	L	left
Bar	Cocker spaniel	F	2	medium	CZ	13	2016	7	7	14:13:00	31	N-E	0	L	left
Bar	Cocker spaniel	F	2	medium	CZ	13	2016	7	7	14:14:00	31	E-S	90	L	left
Bar	Cocker spaniel	F	2	medium	CZ	13	2016	7	7	14:14:00	31	S-W	270	R	left
Bar	Cocker spaniel	F	2	medium	CZ	13	2016	7	7	14:15:00	31	W-N	270	L	left
Bar	Cocker spaniel	F	2	medium	CZ	14	2016	7	13	18:24:00	31	N-E	0	L	left
Bar	Cocker spaniel	F	2	medium	CZ	14	2016	7	13	18:24:00	31	S-W	180	L	left
Bar	Cocker spaniel	F	2	medium	CZ	14	2016	7	13	18:25:00	31	E-S	90	L	left
Bar	Cocker spaniel	F	2	medium	CZ	14	2016	7	13	18:25:00	31	W-N	270	L	left
Bar	Cocker spaniel	F	2	medium	CZ	13	2016	7	7	14:17:00	32	N-E	0	L	left
Bar	Cocker spaniel	F	2	medium	CZ	13	2016	7	7	14:17:00	32	S-W	270	R	left
Bar	Cocker spaniel	F	2	medium	CZ	13	2016	7	7	14:18:00	32	E-S	90	L	left
Bar	Cocker spaniel	F	2	medium	CZ	13	2016	7	7	14:18:00	32	W-N	0	R	left
Bar	Cocker spaniel	F	2	medium	CZ	14	2016	7	13	18:26:00	32	N-E	0	L	left
Bar	Cocker spaniel	F	2	medium	CZ	14	2016	7	13	18:26:00	32	S-W	270	R	left
Bar	Cocker spaniel	F	2	medium	CZ	14	2016	7	13	18:27:00	32	E-S	90	L	left
Bar	Cocker spaniel	F	2	medium	CZ	14	2016	7	13	18:28:00	32	W-N	270	L	left
Bar	Cocker spaniel	F	2	medium	CZ	13	2016	7	7	14:20:00	33	N-E	0	L	left
Bar	Cocker spaniel	F	2	medium	CZ	13	2016	7	7	14:20:00	33	S-W	270	R	left
Bar	Cocker spaniel	F	2	medium	CZ	13	2016	7	7	14:21:00	33	E-S	90	L	left
Bar	Cocker spaniel	F	2	medium	CZ	13	2016	7	7	14:22:00	33	W-N	270	L	left
Bar	Cocker spaniel	F	2	medium	CZ	14	2016	7	13	18:28:00	33	N-E	0	L	left
Bar	Cocker spaniel	F	2	medium	CZ	14	2016	7	13	18:29:00	33	E-S	90	L	left
Bar	Cocker spaniel	F	2	medium	CZ	14	2016	7	13	18:29:00	33	S-W	180	L	left
Bar	Cocker spaniel	F	2	medium	CZ	14	2016	7	13	18:30:00	33	W-N	270	L	left
Bar	Cocker spaniel	F	2	medium	CZ	13	2016	7	7	14:25:00	34	N-E	0	L	left
Bar	Cocker spaniel	F	2	medium	CZ	13	2016	7	7	14:25:00	34	S-W	180	L	left
Bar	Cocker spaniel	F	2	medium	CZ	13	2016	7	7	14:26:00	34	E-S	90	L	left
Bar	Cocker spaniel	F	2	medium	CZ	13	2016	7	7	14:26:00	34	W-N	270	L	left
Bar	Cocker spaniel	F	2	medium	CZ	14	2016	7	13	18:31:00	34	N-E	0	L	left
Bar	Cocker spaniel	F	2	medium	CZ	14	2016	7	13	18:31:00	34	S-W	180	L	left
Bar	Cocker spaniel	F	2	medium	CZ	14	2016	7	13	18:32:00	34	E-S	90	L	left
Bar	Cocker spaniel	F	2	medium	CZ	14	2016	7	13	18:32:00	34	W-N	270	L	left
Bar	Cocker spaniel	F	2	medium	CZ	13	2016	7	7	14:28:00	35	N-E	0	L	left
Bar	Cocker spaniel	F	2	medium	CZ	13	2016	7	7	14:28:00	35	S-W	270	R	left
Bar	Cocker spaniel	F	2	medium	CZ	13	2016	7	7	14:29:00	35	E-S	180	R	left
Bar	Cocker spaniel	F	2	medium	CZ	13	2016	7	7	14:30:00	35	W-N	270	L	left
Bar	Cocker spaniel	F	2	medium	CZ	14	2016	7	13	18:33:00	35	N-E	90	R	left
Bar	Cocker spaniel	F	2	medium	CZ	14	2016	7	13	18:33:00	35	S-W	180	L	left
Bar	Cocker spaniel	F	2	medium	CZ	14	2016	7	13	18:34:00	35	E-S	90	L	left
Bar	Cocker spaniel	F	2	medium	CZ	14	2016	7	13	18:34:00	35	W-N	270	L	left
Bar	Cocker spaniel	F	2	medium	CZ	13	2016	7	7	14:31:00	36	N-E	90	R	left
Bar	Cocker spaniel	F	2	medium	CZ	13	2016	7	7	14:31:00	36	S-W	180	L	left
Bar	Cocker spaniel	F	2	medium	CZ	13	2016	7	7	14:32:00	36	E-S	180	R	left
Bar	Cocker spaniel	F	2	medium	CZ	13	2016	7	7	14:32:00	36	W-N	270	L	left
Bar	Cocker spaniel	F	2	medium	CZ	14	2016	7	13	18:36:00	36	N-E	0	L	left
Bar	Cocker spaniel	F	2	medium	CZ	14	2016	7	13	18:36:00	36	S-W	180	L	left
Bar	Cocker spaniel	F	2	medium	CZ	14	2016	7	13	18:37:00	36	E-S	90	L	left
Bar	Cocker spaniel	F	2	medium	CZ	14	2016	7	13	18:38:00	36	W-N	0	R	left
Bes	Foxterrier	F	6	medium	CZ	15	2016	9	13	09:59:00	1	N-E	0	L	right
Bes	Foxterrier	F	6	medium	CZ	15	2016	9	13	10:01:00	1	S-W	270	R	right
Bes	Foxterrier	F	6	medium	CZ	15	2016	9	13	10:03:00	1	E-S	180	R	right
Bes	Foxterrier	F	6	medium	CZ	15	2016	9	13	10:04:00	1	W-N	270	L	right
Bes	Foxterrier	F	6	medium	CZ	16	2016	10	26	14:52:00	1	N-E	90	R	right
Bes	Foxterrier	F	6	medium	CZ	16	2016	10	26	14:55:00	1	S-W	270	R	right
Bes	Foxterrier	F	6	medium	CZ	16	2016	10	26	14:56:00	1	E-S	180	R	right
Bes	Foxterrier	F	6	medium	CZ	16	2016	10	26	14:57:00	1	W-N	0	R	right
Bes	Foxterrier	F	6	medium	CZ	15	2016	9	13	10:05:00	2	N-E	90	R	right
Bes	Foxterrier	F	6	medium	CZ	15	2016	9	13	10:06:00	2	S-W	180	L	right
Bes	Foxterrier	F	6	medium	CZ	15	2016	9	13	10:09:00	2	E-S	90	L	right
Bes	Foxterrier	F	6	medium	CZ	15	2016	9	13	10:15:00	2	W-N	270	L	right
Bes	Foxterrier	F	6	medium	CZ	16	2016	10	26	14:58:00	2	N-E	0	L	right
Bes	Foxterrier	F	6	medium	CZ	16	2016	10	26	14:59:00	2	S-W	270	R	right
Bes	Foxterrier	F	6	medium	CZ	16	2016	10	26	15:01:00	2	E-S	90	L	right
Bes	Foxterrier	F	6	medium	CZ	16	2016	10	26	15:03:00	2	W-N	0	R	right
Bes	Foxterrier	F	6	medium	CZ	15	2016	9	13	10:15:00	3	N-E	90	R	right
Bes	Foxterrier	F	6	medium	CZ	15	2016	9	13	10:16:00	3	S-W	270	R	right
Bes	Foxterrier	F	6	medium	CZ	15	2016	9	13	10:17:00	3	E-S	90	L	right
Bes	Foxterrier	F	6	medium	CZ	15	2016	9	13	10:20:00	3	W-N	0	R	right
Bes	Foxterrier	F	6	medium	CZ	16	2016	10	26	15:04:00	3	N-E	0	L	right
Bes	Foxterrier	F	6	medium	CZ	16	2016	10	26	15:04:00	3	S-W	270	R	right
Bes	Foxterrier	F	6	medium	CZ	16	2016	10	26	15:05:00	3	E-S	180	R	right
Bes	Foxterrier	F	6	medium	CZ	16	2016	10	26	15:05:00	3	W-N	0	R	right
Bes	Foxterrier	F	6	medium	CZ	15	2016	9	13	10:22:00	4	N-E	90	R	right
Bes	Foxterrier	F	6	medium	CZ	15	2016	9	13	10:24:00	4	S-W	180	L	right
Bes	Foxterrier	F	6	medium	CZ	15	2016	9	13	10:25:00	4	E-S	90	L	right
Bes	Foxterrier	F	6	medium	CZ	15	2016	9	13	10:27:00	4	W-N	270	L	right
Bes	Foxterrier	F	6	medium	CZ	16	2016	10	26	15:06:00	4	N-E	90	R	right
Bes	Foxterrier	F	6	medium	CZ	16	2016	10	26	15:06:00	4	S-W	270	R	right
Bes	Foxterrier	F	6	medium	CZ	16	2016	10	26	15:07:00	4	E-S	90	L	right
Bes	Foxterrier	F	6	medium	CZ	16	2016	10	26	15:07:00	4	W-N	0	R	right
Bes	Foxterrier	F	6	medium	CZ	15	2016	9	13	10:37:00	5	N-E	0	L	right
Bes	Foxterrier	F	6	medium	CZ	15	2016	9	13	10:39:00	5	S-W	270	R	right
Bes	Foxterrier	F	6	medium	CZ	15	2016	9	13	10:47:00	5	E-S	90	L	right
Bes	Foxterrier	F	6	medium	CZ	15	2016	9	13	10:49:00	5	W-N	0	R	right
Bes	Foxterrier	F	6	medium	CZ	16	2016	10	26	15:07:00	5	N-E	90	R	right
Bes	Foxterrier	F	6	medium	CZ	16	2016	10	26	15:08:00	5	S-W	270	R	right
Bes	Foxterrier	F	6	medium	CZ	16	2016	10	26	15:09:00	5	E-S	90	L	right
Bes	Foxterrier	F	6	medium	CZ	16	2016	10	26	15:09:00	5	W-N	0	R	right
Bes	Foxterrier	F	6	medium	CZ	15	2016	9	13	10:50:00	6	N-E	90	R	right
Bes	Foxterrier	F	6	medium	CZ	15	2016	9	13	10:52:00	6	S-W	270	R	right
Bes	Foxterrier	F	6	medium	CZ	15	2016	9	13	10:53:00	6	E-S	90	L	right
Bes	Foxterrier	F	6	medium	CZ	15	2016	9	13	10:55:00	6	W-N	270	L	right
Bes	Foxterrier	F	6	medium	CZ	16	2016	10	26	15:10:00	6	N-E	90	R	right
Bes	Foxterrier	F	6	medium	CZ	16	2016	10	26	15:10:00	6	S-W	270	R	right
Bes	Foxterrier	F	6	medium	CZ	16	2016	10	26	15:11:00	6	E-S	180	R	right
Bes	Foxterrier	F	6	medium	CZ	16	2016	10	26	15:11:00	6	W-N	0	R	right
Bes	Foxterrier	F	6	medium	CZ	16	2016	10	26	15:13:00	7	N-E	90	R	right
Bes	Foxterrier	F	6	medium	CZ	16	2016	10	26	15:13:00	7	S-W	270	R	right
Bes	Foxterrier	F	6	medium	CZ	16	2016	10	26	15:14:00	7	E-S	180	R	right
Bes	Foxterrier	F	6	medium	CZ	16	2016	10	26	15:15:00	7	W-N	0	R	right
Bes	Foxterrier	F	6	medium	CZ	15	2016	9	14	17:35:00	7	S-W	180	L	right
Bes	Foxterrier	F	6	medium	CZ	15	2016	9	14	17:38:00	7	E-S	90	L	right
Bes	Foxterrier	F	6	medium	CZ	15	2016	9	14	17:39:00	7	N-E	90	R	right
Bes	Foxterrier	F	6	medium	CZ	15	2016	9	14	17:39:00	7	W-N	0	R	right
Bes	Foxterrier	F	6	medium	CZ	16	2016	10	26	15:15:00	8	N-E	90	R	right
Bes	Foxterrier	F	6	medium	CZ	16	2016	10	26	15:16:00	8	E-S	180	R	right
Bes	Foxterrier	F	6	medium	CZ	16	2016	10	26	15:16:00	8	S-W	270	R	right
Bes	Foxterrier	F	6	medium	CZ	16	2016	10	26	15:17:00	8	W-N	0	R	right
Bes	Foxterrier	F	6	medium	CZ	15	2016	9	14	17:40:00	8	N-E	0	L	right
Bes	Foxterrier	F	6	medium	CZ	15	2016	9	14	17:41:00	8	S-W	270	R	right
Bes	Foxterrier	F	6	medium	CZ	15	2016	9	14	17:44:00	8	E-S	90	L	right
Bes	Foxterrier	F	6	medium	CZ	15	2016	9	14	17:45:00	8	W-N	0	R	right
Bes	Foxterrier	F	6	medium	CZ	16	2016	10	26	15:17:00	9	N-E	90	R	right
Bes	Foxterrier	F	6	medium	CZ	16	2016	10	26	15:19:00	9	S-W	270	R	right
Bes	Foxterrier	F	6	medium	CZ	16	2016	10	26	15:20:00	9	E-S	180	R	right
Bes	Foxterrier	F	6	medium	CZ	16	2016	10	26	15:22:00	9	W-N	0	R	right
Bes	Foxterrier	F	6	medium	CZ	15	2016	9	14	17:47:00	9	N-E	90	R	right
Bes	Foxterrier	F	6	medium	CZ	15	2016	9	14	17:49:00	9	S-W	270	R	right
Bes	Foxterrier	F	6	medium	CZ	15	2016	9	14	17:50:00	9	E-S	180	R	right
Bes	Foxterrier	F	6	medium	CZ	15	2016	9	14	17:52:00	9	W-N	0	R	right
Bes	Foxterrier	F	6	medium	CZ	16	2016	10	26	15:23:00	10	E-S	180	R	right
Bes	Foxterrier	F	6	medium	CZ	16	2016	10	26	15:23:00	10	N-E	90	R	right
Bes	Foxterrier	F	6	medium	CZ	16	2016	10	26	15:23:00	10	S-W	270	R	right
Bes	Foxterrier	F	6	medium	CZ	16	2016	10	26	15:24:00	10	W-N	270	L	right
Bes	Foxterrier	F	6	medium	CZ	15	2016	9	14	17:54:00	10	N-E	90	R	right
Bes	Foxterrier	F	6	medium	CZ	15	2016	9	14	17:55:00	10	S-W	270	R	right
Bes	Foxterrier	F	6	medium	CZ	15	2016	9	14	17:58:00	10	E-S	180	R	right
Bes	Foxterrier	F	6	medium	CZ	15	2016	9	14	18:00:00	10	W-N	0	R	right
Bes	Foxterrier	F	6	medium	CZ	16	2016	10	26	15:25:00	11	N-E	90	R	right
Bes	Foxterrier	F	6	medium	CZ	16	2016	10	26	15:27:00	11	E-S	180	R	right
Bes	Foxterrier	F	6	medium	CZ	16	2016	10	26	15:27:00	11	S-W	270	R	right
Bes	Foxterrier	F	6	medium	CZ	16	2016	10	26	15:28:00	11	W-N	0	R	right
Bes	Foxterrier	F	6	medium	CZ	15	2016	9	14	18:02:00	11	N-E	0	L	right
Bes	Foxterrier	F	6	medium	CZ	15	2016	9	14	18:04:00	11	S-W	180	L	right
Bes	Foxterrier	F	6	medium	CZ	15	2016	9	14	18:05:00	11	E-S	90	L	right
Bes	Foxterrier	F	6	medium	CZ	15	2016	9	14	18:06:00	11	W-N	270	L	right
Bes	Foxterrier	F	6	medium	CZ	16	2016	10	26	15:29:00	12	N-E	0	L	right
Bes	Foxterrier	F	6	medium	CZ	16	2016	10	26	15:31:00	12	E-S	90	L	right
Bes	Foxterrier	F	6	medium	CZ	16	2016	10	26	15:31:00	12	S-W	270	R	right
Bes	Foxterrier	F	6	medium	CZ	16	2016	10	26	15:32:00	12	W-N	270	L	right
Bes	Foxterrier	F	6	medium	CZ	15	2016	9	15	19:10:00	12	N-E	0	L	right
Bes	Foxterrier	F	6	medium	CZ	15	2016	9	15	19:12:00	12	S-W	270	R	right
Bes	Foxterrier	F	6	medium	CZ	15	2016	9	15	19:14:00	12	E-S	180	R	right
Bes	Foxterrier	F	6	medium	CZ	15	2016	9	15	19:15:00	12	W-N	270	L	right
Bes	Foxterrier	F	6	medium	CZ	16	2016	10	26	16:00:00	13	N-E	90	R	right
Bes	Foxterrier	F	6	medium	CZ	16	2016	10	26	16:01:00	13	S-W	180	L	right
Bes	Foxterrier	F	6	medium	CZ	16	2016	10	26	16:03:00	13	E-S	180	R	right
Bes	Foxterrier	F	6	medium	CZ	16	2016	10	26	16:04:00	13	W-N	0	R	right
Bes	Foxterrier	F	6	medium	CZ	15	2016	9	15	19:16:00	13	N-E	90	R	right
Bes	Foxterrier	F	6	medium	CZ	15	2016	9	15	19:17:00	13	S-W	180	L	right
Bes	Foxterrier	F	6	medium	CZ	15	2016	9	15	19:19:00	13	E-S	180	R	right
Bes	Foxterrier	F	6	medium	CZ	15	2016	9	15	19:20:00	13	W-N	0	R	right
Bes	Foxterrier	F	6	medium	CZ	16	2016	10	26	16:05:00	14	E-S	90	L	right
Bes	Foxterrier	F	6	medium	CZ	16	2016	10	26	16:05:00	14	S-W	180	L	right
Bes	Foxterrier	F	6	medium	CZ	16	2016	10	26	16:06:00	14	W-N	0	R	right
Bes	Foxterrier	F	6	medium	CZ	16	2016	10	26	16:08:00	14	N-E	90	R	right
Bes	Foxterrier	F	6	medium	CZ	15	2016	9	15	19:21:00	14	N-E	90	R	right
Bes	Foxterrier	F	6	medium	CZ	15	2016	9	15	19:23:00	14	S-W	270	R	right
Bes	Foxterrier	F	6	medium	CZ	15	2016	9	15	19:25:00	14	E-S	180	R	right
Bes	Foxterrier	F	6	medium	CZ	15	2016	9	15	19:26:00	14	W-N	0	R	right
Bes	Foxterrier	F	6	medium	CZ	16	2016	10	26	16:06:00	15	N-E	90	R	right
Bes	Foxterrier	F	6	medium	CZ	16	2016	10	26	16:06:00	15	S-W	270	R	right
Bes	Foxterrier	F	6	medium	CZ	16	2016	10	26	16:07:00	15	E-S	90	L	right
Bes	Foxterrier	F	6	medium	CZ	16	2016	10	26	16:07:00	15	W-N	270	L	right
Bes	Foxterrier	F	6	medium	CZ	15	2016	9	15	19:28:00	15	N-E	90	R	right
Bes	Foxterrier	F	6	medium	CZ	15	2016	9	15	19:29:00	15	S-W	180	L	right
Bes	Foxterrier	F	6	medium	CZ	15	2016	9	15	19:30:00	15	E-S	180	R	right
Bes	Foxterrier	F	6	medium	CZ	15	2016	9	15	19:32:00	15	W-N	270	L	right
Bes	Foxterrier	F	6	medium	CZ	16	2016	10	26	16:07:00	16	N-E	90	R	right
Bes	Foxterrier	F	6	medium	CZ	16	2016	10	26	16:08:00	16	E-S	180	R	right
Bes	Foxterrier	F	6	medium	CZ	16	2016	10	26	16:08:00	16	S-W	270	R	right
Bes	Foxterrier	F	6	medium	CZ	16	2016	10	26	16:09:00	16	W-N	0	R	right
Bes	Foxterrier	F	6	medium	CZ	15	2016	9	26	18:45:00	16	N-E	0	L	right
Bes	Foxterrier	F	6	medium	CZ	15	2016	9	26	18:47:00	16	S-W	270	R	right
Bes	Foxterrier	F	6	medium	CZ	15	2016	9	26	18:48:00	16	E-S	180	R	right
Bes	Foxterrier	F	6	medium	CZ	15	2016	9	26	18:49:00	16	W-N	0	R	right
Bes	Foxterrier	F	6	medium	CZ	16	2016	10	26	16:09:00	17	N-E	0	L	right
Bes	Foxterrier	F	6	medium	CZ	16	2016	10	26	16:09:00	17	S-W	180	L	right
Bes	Foxterrier	F	6	medium	CZ	16	2016	10	26	16:11:00	17	E-S	180	R	right
Bes	Foxterrier	F	6	medium	CZ	16	2016	10	26	16:11:00	17	W-N	0	R	right
Bes	Foxterrier	F	6	medium	CZ	15	2016	9	26	18:52:00	17	N-E	0	L	right
Bes	Foxterrier	F	6	medium	CZ	15	2016	9	26	18:54:00	17	S-W	270	R	right
Bes	Foxterrier	F	6	medium	CZ	15	2016	9	26	18:55:00	17	E-S	90	L	right
Bes	Foxterrier	F	6	medium	CZ	15	2016	9	26	18:56:00	17	W-N	0	R	right
Bes	Foxterrier	F	6	medium	CZ	16	2016	10	26	16:11:00	18	N-E	0	L	right
Bes	Foxterrier	F	6	medium	CZ	16	2016	10	26	16:12:00	18	E-S	90	L	right
Bes	Foxterrier	F	6	medium	CZ	16	2016	10	26	16:12:00	18	S-W	270	R	right
Bes	Foxterrier	F	6	medium	CZ	16	2016	10	26	16:12:00	18	W-N	270	L	right
Bes	Foxterrier	F	6	medium	CZ	15	2016	9	26	18:58:00	18	N-E	90	R	right
Bes	Foxterrier	F	6	medium	CZ	15	2016	9	26	19:00:00	18	S-W	270	R	right
Bes	Foxterrier	F	6	medium	CZ	15	2016	9	26	19:02:00	18	E-S	180	R	right
Bes	Foxterrier	F	6	medium	CZ	15	2016	9	26	19:04:00	18	W-N	0	R	right
Bes	Foxterrier	F	6	medium	CZ	16	2016	10	26	16:13:00	19	N-E	0	L	right
Bes	Foxterrier	F	6	medium	CZ	16	2016	10	26	16:13:00	19	S-W	180	L	right
Bes	Foxterrier	F	6	medium	CZ	16	2016	10	26	16:14:00	19	E-S	180	R	right
Bes	Foxterrier	F	6	medium	CZ	16	2016	10	26	16:14:00	19	W-N	0	R	right
Bes	Foxterrier	F	6	medium	CZ	15	2016	9	26	19:09:00	19	N-E	90	R	right
Bes	Foxterrier	F	6	medium	CZ	15	2016	9	26	19:10:00	19	S-W	270	R	right
Bes	Foxterrier	F	6	medium	CZ	15	2016	9	26	19:14:00	19	E-S	180	R	right
Bes	Foxterrier	F	6	medium	CZ	15	2016	9	26	19:15:00	19	W-N	0	R	right
Bes	Foxterrier	F	6	medium	CZ	16	2016	10	26	16:15:00	20	N-E	90	R	right
Bes	Foxterrier	F	6	medium	CZ	16	2016	10	26	16:15:00	20	S-W	270	R	right
Bes	Foxterrier	F	6	medium	CZ	16	2016	10	26	16:16:00	20	E-S	90	L	right
Bes	Foxterrier	F	6	medium	CZ	16	2016	10	26	16:17:00	20	W-N	0	R	right
Bes	Foxterrier	F	6	medium	CZ	15	2016	9	26	19:17:00	20	N-E	90	R	right
Bes	Foxterrier	F	6	medium	CZ	15	2016	9	26	19:20:00	20	S-W	270	R	right
Bes	Foxterrier	F	6	medium	CZ	15	2016	9	26	19:21:00	20	E-S	90	L	right
Bes	Foxterrier	F	6	medium	CZ	15	2016	9	26	19:24:00	20	W-N	0	R	right
Bes	Foxterrier	F	6	medium	CZ	16	2016	10	26	17:44:00	21	N-E	0	L	right
Bes	Foxterrier	F	6	medium	CZ	16	2016	10	26	17:45:00	21	E-S	180	R	right
Bes	Foxterrier	F	6	medium	CZ	16	2016	10	26	17:45:00	21	S-W	180	L	right
Bes	Foxterrier	F	6	medium	CZ	16	2016	10	26	17:45:00	21	W-N	0	R	right
Bes	Foxterrier	F	6	medium	CZ	15	2016	9	26	19:25:00	21	N-E	0	L	right
Bes	Foxterrier	F	6	medium	CZ	15	2016	9	26	19:26:00	21	S-W	270	R	right
Bes	Foxterrier	F	6	medium	CZ	15	2016	9	26	19:28:00	21	E-S	180	R	right
Bes	Foxterrier	F	6	medium	CZ	15	2016	9	26	19:30:00	21	W-N	0	R	right
Bes	Foxterrier	F	6	medium	CZ	16	2016	10	26	17:46:00	22	N-E	90	R	right
Bes	Foxterrier	F	6	medium	CZ	16	2016	10	26	17:47:00	22	E-S	90	L	right
Bes	Foxterrier	F	6	medium	CZ	16	2016	10	26	17:47:00	22	S-W	270	R	right
Bes	Foxterrier	F	6	medium	CZ	16	2016	10	26	17:47:00	22	W-N	0	R	right
Bes	Foxterrier	F	6	medium	CZ	15	2016	9	26	19:31:00	22	N-E	90	R	right
Bes	Foxterrier	F	6	medium	CZ	15	2016	9	26	19:33:00	22	S-W	270	R	right
Bes	Foxterrier	F	6	medium	CZ	15	2016	9	26	19:35:00	22	E-S	180	R	right
Bes	Foxterrier	F	6	medium	CZ	15	2016	9	26	19:42:00	22	W-N	0	R	right
Bes	Foxterrier	F	6	medium	CZ	15	2016	10	8	11:02:00	23	N-E	90	R	right
Bes	Foxterrier	F	6	medium	CZ	15	2016	10	8	11:07:00	23	S-W	270	R	right
Bes	Foxterrier	F	6	medium	CZ	15	2016	10	8	11:09:00	23	E-S	90	L	right
Bes	Foxterrier	F	6	medium	CZ	15	2016	10	8	11:10:00	23	W-N	0	R	right
Bes	Foxterrier	F	6	medium	CZ	16	2016	10	26	17:48:00	23	N-E	90	R	right
Bes	Foxterrier	F	6	medium	CZ	16	2016	10	26	17:48:00	23	S-W	270	R	right
Bes	Foxterrier	F	6	medium	CZ	16	2016	10	26	17:49:00	23	E-S	180	R	right
Bes	Foxterrier	F	6	medium	CZ	16	2016	10	26	17:50:00	23	W-N	0	R	right
Bes	Foxterrier	F	6	medium	CZ	15	2016	10	8	11:12:00	24	N-E	90	R	right
Bes	Foxterrier	F	6	medium	CZ	15	2016	10	8	11:14:00	24	S-W	180	L	right
Bes	Foxterrier	F	6	medium	CZ	15	2016	10	8	11:15:00	24	E-S	180	R	right
Bes	Foxterrier	F	6	medium	CZ	15	2016	10	8	11:16:00	24	W-N	0	R	right
Bes	Foxterrier	F	6	medium	CZ	16	2016	10	26	17:50:00	24	N-E	90	R	right
Bes	Foxterrier	F	6	medium	CZ	16	2016	10	26	17:51:00	24	E-S	90	L	right
Bes	Foxterrier	F	6	medium	CZ	16	2016	10	26	17:51:00	24	S-W	180	L	right
Bes	Foxterrier	F	6	medium	CZ	16	2016	10	26	17:53:00	24	W-N	0	R	right
Bes	Foxterrier	F	6	medium	CZ	15	2016	10	8	11:17:00	25	N-E	90	R	right
Bes	Foxterrier	F	6	medium	CZ	15	2016	10	8	11:18:00	25	S-W	270	R	right
Bes	Foxterrier	F	6	medium	CZ	15	2016	10	8	11:20:00	25	E-S	180	R	right
Bes	Foxterrier	F	6	medium	CZ	15	2016	10	8	11:21:00	25	W-N	0	R	right
Bes	Foxterrier	F	6	medium	CZ	16	2016	10	26	17:54:00	25	N-E	90	R	right
Bes	Foxterrier	F	6	medium	CZ	16	2016	10	26	17:55:00	25	E-S	90	L	right
Bes	Foxterrier	F	6	medium	CZ	16	2016	10	26	17:55:00	25	S-W	270	R	right
Bes	Foxterrier	F	6	medium	CZ	16	2016	10	26	17:55:00	25	W-N	270	L	right
Bes	Foxterrier	F	6	medium	CZ	15	2016	10	8	11:22:00	26	N-E	90	R	right
Bes	Foxterrier	F	6	medium	CZ	15	2016	10	8	11:23:00	26	S-W	270	R	right
Bes	Foxterrier	F	6	medium	CZ	15	2016	10	8	11:24:00	26	E-S	90	L	right
Bes	Foxterrier	F	6	medium	CZ	15	2016	10	8	11:25:00	26	W-N	0	R	right
Bes	Foxterrier	F	6	medium	CZ	16	2016	10	26	17:56:00	26	N-E	90	R	right
Bes	Foxterrier	F	6	medium	CZ	16	2016	10	26	17:56:00	26	S-W	270	R	right
Bes	Foxterrier	F	6	medium	CZ	16	2016	10	26	17:57:00	26	E-S	180	R	right
Bes	Foxterrier	F	6	medium	CZ	16	2016	10	26	17:57:00	26	W-N	270	L	right
Bes	Foxterrier	F	6	medium	CZ	15	2016	10	8	11:27:00	27	N-E	0	L	right
Bes	Foxterrier	F	6	medium	CZ	15	2016	10	8	11:28:00	27	S-W	270	R	right
Bes	Foxterrier	F	6	medium	CZ	15	2016	10	8	11:29:00	27	E-S	90	L	right
Bes	Foxterrier	F	6	medium	CZ	15	2016	10	8	11:30:00	27	W-N	0	R	right
Bes	Foxterrier	F	6	medium	CZ	16	2016	10	26	17:58:00	27	N-E	90	R	right
Bes	Foxterrier	F	6	medium	CZ	16	2016	10	26	17:59:00	27	S-W	270	R	right
Bes	Foxterrier	F	6	medium	CZ	16	2016	10	26	18:00:00	27	E-S	180	R	right
Bes	Foxterrier	F	6	medium	CZ	16	2016	10	26	18:00:00	27	W-N	0	R	right
Bes	Foxterrier	F	6	medium	CZ	15	2016	10	8	11:32:00	28	N-E	90	R	right
Bes	Foxterrier	F	6	medium	CZ	15	2016	10	8	11:33:00	28	S-W	270	R	right
Bes	Foxterrier	F	6	medium	CZ	15	2016	10	8	11:34:00	28	E-S	180	R	right
Bes	Foxterrier	F	6	medium	CZ	15	2016	10	8	11:35:00	28	W-N	270	L	right
Bes	Foxterrier	F	6	medium	CZ	16	2016	10	26	18:01:00	28	N-E	90	R	right
Bes	Foxterrier	F	6	medium	CZ	16	2016	10	26	18:01:00	28	S-W	270	R	right
Bes	Foxterrier	F	6	medium	CZ	16	2016	10	26	18:02:00	28	E-S	180	R	right
Bes	Foxterrier	F	6	medium	CZ	16	2016	10	26	18:03:00	28	W-N	0	R	right
Bes	Foxterrier	F	6	medium	CZ	16	2016	11	2	14:06:00	29	N-E	90	R	right
Bes	Foxterrier	F	6	medium	CZ	16	2016	11	2	14:06:00	29	S-W	270	R	right
Bes	Foxterrier	F	6	medium	CZ	16	2016	11	2	14:07:00	29	E-S	180	R	right
Bes	Foxterrier	F	6	medium	CZ	16	2016	11	2	14:08:00	29	W-N	0	R	right
Bes	Foxterrier	F	6	medium	CZ	15	2016	10	15	16:38:00	29	N-E	0	L	right
Bes	Foxterrier	F	6	medium	CZ	15	2016	10	15	16:39:00	29	S-W	180	L	right
Bes	Foxterrier	F	6	medium	CZ	15	2016	10	15	16:40:00	29	E-S	90	L	right
Bes	Foxterrier	F	6	medium	CZ	15	2016	10	15	16:40:00	29	W-N	0	R	right
Bes	Foxterrier	F	6	medium	CZ	16	2016	11	2	14:09:00	30	N-E	90	R	right
Bes	Foxterrier	F	6	medium	CZ	16	2016	11	2	14:10:00	30	S-W	270	R	right
Bes	Foxterrier	F	6	medium	CZ	16	2016	11	2	14:11:00	30	E-S	180	R	right
Bes	Foxterrier	F	6	medium	CZ	16	2016	11	2	14:12:00	30	W-N	270	L	right
Bes	Foxterrier	F	6	medium	CZ	15	2016	10	15	16:42:00	30	N-E	0	L	right
Bes	Foxterrier	F	6	medium	CZ	15	2016	10	15	16:43:00	30	S-W	270	R	right
Bes	Foxterrier	F	6	medium	CZ	15	2016	10	15	16:44:00	30	E-S	180	R	right
Bes	Foxterrier	F	6	medium	CZ	15	2016	10	15	16:44:00	30	W-N	270	L	right
Bes	Foxterrier	F	6	medium	CZ	16	2016	11	2	14:12:00	31	N-E	0	L	right
Bes	Foxterrier	F	6	medium	CZ	16	2016	11	2	14:13:00	31	E-S	90	L	right
Bes	Foxterrier	F	6	medium	CZ	16	2016	11	2	14:13:00	31	S-W	270	R	right
Bes	Foxterrier	F	6	medium	CZ	16	2016	11	2	14:14:00	31	W-N	270	L	right
Bes	Foxterrier	F	6	medium	CZ	15	2016	10	15	16:45:00	31	N-E	90	R	right
Bes	Foxterrier	F	6	medium	CZ	15	2016	10	15	16:46:00	31	E-S	90	L	right
Bes	Foxterrier	F	6	medium	CZ	15	2016	10	15	16:46:00	31	S-W	270	R	right
Bes	Foxterrier	F	6	medium	CZ	15	2016	10	15	16:48:00	31	W-N	0	R	right
Bes	Foxterrier	F	6	medium	CZ	16	2016	11	2	14:14:00	32	N-E	90	R	right
Bes	Foxterrier	F	6	medium	CZ	16	2016	11	2	14:15:00	32	E-S	180	R	right
Bes	Foxterrier	F	6	medium	CZ	16	2016	11	2	14:15:00	32	S-W	270	R	right
Bes	Foxterrier	F	6	medium	CZ	16	2016	11	2	14:16:00	32	W-N	0	R	right
Bes	Foxterrier	F	6	medium	CZ	15	2016	10	15	16:48:00	32	N-E	0	L	right
Bes	Foxterrier	F	6	medium	CZ	15	2016	10	15	16:49:00	32	E-S	180	R	right
Bes	Foxterrier	F	6	medium	CZ	15	2016	10	15	16:49:00	32	S-W	180	L	right
Bes	Foxterrier	F	6	medium	CZ	15	2016	10	15	16:50:00	32	W-N	270	L	right
Bes	Foxterrier	F	6	medium	CZ	16	2016	11	2	14:18:00	33	N-E	0	L	right
Bes	Foxterrier	F	6	medium	CZ	16	2016	11	2	14:19:00	33	S-W	270	R	right
Bes	Foxterrier	F	6	medium	CZ	16	2016	11	2	14:21:00	33	E-S	90	L	right
Bes	Foxterrier	F	6	medium	CZ	16	2016	11	2	14:21:00	33	W-N	0	R	right
Bes	Foxterrier	F	6	medium	CZ	15	2016	10	15	16:52:00	33	N-E	0	L	right
Bes	Foxterrier	F	6	medium	CZ	15	2016	10	15	16:52:00	33	S-W	270	R	right
Bes	Foxterrier	F	6	medium	CZ	15	2016	10	15	16:53:00	33	E-S	180	R	right
Bes	Foxterrier	F	6	medium	CZ	15	2016	10	15	16:54:00	33	W-N	0	R	right
Bes	Foxterrier	F	6	medium	CZ	16	2016	11	2	14:22:00	34	N-E	0	L	right
Bes	Foxterrier	F	6	medium	CZ	16	2016	11	2	14:23:00	34	S-W	270	R	right
Bes	Foxterrier	F	6	medium	CZ	16	2016	11	2	14:24:00	34	W-N	270	L	right
Bes	Foxterrier	F	6	medium	CZ	16	2016	11	2	14:25:00	34	E-S	180	R	right
Bes	Foxterrier	F	6	medium	CZ	15	2016	10	15	16:54:00	34	N-E	90	R	right
Bes	Foxterrier	F	6	medium	CZ	15	2016	10	15	16:55:00	34	S-W	270	R	right
Bes	Foxterrier	F	6	medium	CZ	15	2016	10	15	16:56:00	34	E-S	90	L	right
Bes	Foxterrier	F	6	medium	CZ	15	2016	10	15	16:57:00	34	W-N	0	R	right
Bes	Foxterrier	F	6	medium	CZ	16	2016	11	2	14:26:00	35	N-E	0	L	right
Bes	Foxterrier	F	6	medium	CZ	16	2016	11	2	14:26:00	35	S-W	270	R	right
Bes	Foxterrier	F	6	medium	CZ	16	2016	11	2	14:27:00	35	E-S	180	R	right
Bes	Foxterrier	F	6	medium	CZ	16	2016	11	2	14:28:00	35	W-N	0	R	right
Bes	Foxterrier	F	6	medium	CZ	15	2016	10	23	17:45:00	35	N-E	90	R	right
Bes	Foxterrier	F	6	medium	CZ	15	2016	10	23	17:46:00	35	S-W	180	L	right
Bes	Foxterrier	F	6	medium	CZ	15	2016	10	23	17:47:00	35	E-S	180	R	right
Bes	Foxterrier	F	6	medium	CZ	15	2016	10	23	17:49:00	35	W-N	0	R	right
Bes	Foxterrier	F	6	medium	CZ	16	2016	11	2	14:29:00	36	N-E	0	L	right
Bes	Foxterrier	F	6	medium	CZ	16	2016	11	2	14:29:00	36	S-W	270	R	right
Bes	Foxterrier	F	6	medium	CZ	16	2016	11	2	14:30:00	36	E-S	180	R	right
Bes	Foxterrier	F	6	medium	CZ	16	2016	11	2	14:31:00	36	W-N	0	R	right
Bes	Foxterrier	F	6	medium	CZ	15	2016	10	23	17:50:00	36	N-E	90	R	right
Bes	Foxterrier	F	6	medium	CZ	15	2016	10	23	17:52:00	36	S-W	270	R	right
Bes	Foxterrier	F	6	medium	CZ	15	2016	10	23	17:54:00	36	E-S	180	R	right
Bes	Foxterrier	F	6	medium	CZ	15	2016	10	23	17:55:00	36	W-N	0	R	right
Bri	Yorkshire terrier	F	10	small	GER	2	2015	5	12	20:00:00	1	N-W	0	R	ambi
Bri	Yorkshire terrier	F	10	small	GER	2	2015	5	12	20:00:00	1	S-E	90	L	ambi
Bri	Yorkshire terrier	F	10	small	GER	2	2015	5	12	20:00:00	1	S-W	180	L	ambi
Bri	Yorkshire terrier	F	10	small	GER	2	2015	5	12	20:00:00	1	N-E	90	R	ambi
Bri	Yorkshire terrier	F	10	small	GER	2	2015	5	13	20:45:00	2	S-W	180	L	ambi
Bri	Yorkshire terrier	F	10	small	GER	2	2015	5	13	20:45:00	2	N-E	0	L	ambi
Bri	Yorkshire terrier	F	10	small	GER	2	2015	5	13	20:45:00	2	N-W	270	L	ambi
Bri	Yorkshire terrier	F	10	small	GER	2	2015	5	13	20:45:00	2	S-E	180	R	ambi
Bri	Yorkshire terrier	F	10	small	GER	2	2015	5	14	18:00:00	3	S-W	180	L	ambi
Bri	Yorkshire terrier	F	10	small	GER	2	2015	5	14	18:00:00	3	N-E	0	L	ambi
Bri	Yorkshire terrier	F	10	small	GER	2	2015	5	14	18:00:00	3	N-W	270	L	ambi
Bri	Yorkshire terrier	F	10	small	GER	2	2015	5	14	18:00:00	3	S-E	180	R	ambi
Bri	Yorkshire terrier	F	10	small	GER	2	2015	5	14	20:50:00	4	N-W	270	L	ambi
Bri	Yorkshire terrier	F	10	small	GER	2	2015	5	14	20:50:00	4	N-E	90	R	ambi
Bri	Yorkshire terrier	F	10	small	GER	2	2015	5	14	20:50:00	4	S-W	180	L	ambi
Bri	Yorkshire terrier	F	10	small	GER	2	2015	5	14	20:50:00	4	S-E	180	R	ambi
Bri	Yorkshire terrier	F	10	small	GER	2	2015	5	15	10:25:00	5	N-W	270	L	ambi
Bri	Yorkshire terrier	F	10	small	GER	2	2015	5	15	10:25:00	5	S-E	180	R	ambi
Bri	Yorkshire terrier	F	10	small	GER	2	2015	5	15	10:25:00	5	S-W	270	R	ambi
Bri	Yorkshire terrier	F	10	small	GER	2	2015	5	15	10:25:00	5	N-E	90	R	ambi
Bri	Yorkshire terrier	F	10	small	GER	2	2015	5	21	18:15:00	6	N-W	0	R	ambi
Bri	Yorkshire terrier	F	10	small	GER	2	2015	5	21	18:15:00	6	S-E	90	L	ambi
Bri	Yorkshire terrier	F	10	small	GER	2	2015	5	21	18:15:00	6	N-E	90	R	ambi
Bri	Yorkshire terrier	F	10	small	GER	2	2015	5	21	18:15:00	6	S-W	180	L	ambi
Bri	Yorkshire terrier	F	10	small	GER	2	2015	5	21	18:40:00	7	N-W	0	R	ambi
Bri	Yorkshire terrier	F	10	small	GER	2	2015	5	21	18:40:00	7	S-E	180	R	ambi
Bri	Yorkshire terrier	F	10	small	GER	2	2015	5	21	18:40:00	7	N-E	90	R	ambi
Bri	Yorkshire terrier	F	10	small	GER	2	2015	5	21	18:40:00	7	S-W	270	R	ambi
Bri	Yorkshire terrier	F	10	small	GER	2	2015	5	22	13:00:00	8	N-E	0	L	ambi
Bri	Yorkshire terrier	F	10	small	GER	2	2015	5	22	13:05:00	8	S-W	180	L	ambi
Bri	Yorkshire terrier	F	10	small	GER	2	2015	5	22	13:05:00	8	S-E	90	L	ambi
Bri	Yorkshire terrier	F	10	small	GER	2	2015	5	22	13:05:00	8	N-W	0	R	ambi
Bri	Yorkshire terrier	F	10	small	GER	2	2015	5	22	13:05:00	9	S-E	90	L	ambi
Bri	Yorkshire terrier	F	10	small	GER	2	2015	5	22	13:25:00	9	N-E	90	R	ambi
Bri	Yorkshire terrier	F	10	small	GER	2	2015	5	22	13:25:00	9	S-W	270	R	ambi
Bri	Yorkshire terrier	F	10	small	GER	2	2015	5	22	13:25:00	9	N-W	0	R	ambi
Bri	Yorkshire terrier	F	10	small	GER	2	2015	6	29	12:35:00	10	N-E	0	L	ambi
Bri	Yorkshire terrier	F	10	small	GER	2	2015	6	29	12:35:00	10	S-W	180	L	ambi
Bri	Yorkshire terrier	F	10	small	GER	2	2015	6	29	12:35:00	10	S-E	90	L	ambi
Bri	Yorkshire terrier	F	10	small	GER	2	2015	6	29	12:35:00	10	N-W	0	R	ambi
Bri	Yorkshire terrier	F	10	small	GER	2	2015	6	29	12:50:00	11	S-E	90	L	ambi
Bri	Yorkshire terrier	F	10	small	GER	2	2015	6	29	12:50:00	11	N-W	0	R	ambi
Bri	Yorkshire terrier	F	10	small	GER	2	2015	6	29	12:50:00	11	S-W	180	L	ambi
Bri	Yorkshire terrier	F	10	small	GER	2	2015	6	29	12:50:00	11	N-E	90	R	ambi
Bri	Yorkshire terrier	F	10	small	GER	2	2015	6	29	13:15:00	12	N-E	0	L	ambi
Bri	Yorkshire terrier	F	10	small	GER	2	2015	6	29	13:15:00	12	S-E	180	R	ambi
Bri	Yorkshire terrier	F	10	small	GER	2	2015	6	29	13:15:00	12	N-W	0	R	ambi
Bri	Yorkshire terrier	F	10	small	GER	2	2015	6	29	13:15:00	12	S-W	180	L	ambi
Bri	Yorkshire terrier	F	10	small	GER	2	2015	6	29	13:40:00	13	N-E	0	L	ambi
Bri	Yorkshire terrier	F	10	small	GER	2	2015	6	29	13:40:00	13	S-W	270	R	ambi
Bri	Yorkshire terrier	F	10	small	GER	2	2015	6	29	13:40:00	13	N-W	270	L	ambi
Bri	Yorkshire terrier	F	10	small	GER	2	2015	6	29	13:40:00	13	S-E	90	L	ambi
Bri	Yorkshire terrier	F	10	small	GER	2	2015	6	30	11:35:00	14	N-W	270	L	ambi
Bri	Yorkshire terrier	F	10	small	GER	2	2015	6	30	11:40:00	14	S-E	90	L	ambi
Bri	Yorkshire terrier	F	10	small	GER	2	2015	6	30	11:40:00	14	N-E	0	L	ambi
Bri	Yorkshire terrier	F	10	small	GER	2	2015	6	30	11:40:00	14	S-W	270	R	ambi
Bri	Yorkshire terrier	F	10	small	GER	2	2015	6	30	11:55:00	15	N-E	90	R	ambi
Bri	Yorkshire terrier	F	10	small	GER	2	2015	6	30	11:55:00	15	S-W	270	R	ambi
Bri	Yorkshire terrier	F	10	small	GER	2	2015	6	30	11:55:00	15	S-E	90	L	ambi
Bri	Yorkshire terrier	F	10	small	GER	2	2015	6	30	11:55:00	15	N-W	0	R	ambi
Bri	Yorkshire terrier	F	10	small	GER	2	2015	6	30	12:15:00	16	S-W	270	R	ambi
Bri	Yorkshire terrier	F	10	small	GER	2	2015	6	30	12:15:00	16	N-E	90	R	ambi
Bri	Yorkshire terrier	F	10	small	GER	2	2015	6	30	12:15:00	16	S-E	90	L	ambi
Bri	Yorkshire terrier	F	10	small	GER	2	2015	6	30	12:15:00	16	N-W	270	L	ambi
Bri	Yorkshire terrier	F	10	small	GER	2	2015	6	30	12:35:00	17	S-E	90	L	ambi
Bri	Yorkshire terrier	F	10	small	GER	2	2015	6	30	12:35:00	17	N-W	270	L	ambi
Bri	Yorkshire terrier	F	10	small	GER	2	2015	6	30	12:35:00	17	S-W	270	R	ambi
Bri	Yorkshire terrier	F	10	small	GER	2	2015	6	30	12:35:00	17	N-E	0	L	ambi
Bri	Yorkshire terrier	F	10	small	GER	2	2015	6	30	14:20:00	18	N-E	0	L	ambi
Bri	Yorkshire terrier	F	10	small	GER	2	2015	6	30	14:20:00	18	S-W	270	R	ambi
Bri	Yorkshire terrier	F	10	small	GER	2	2015	6	30	14:20:00	18	S-E	90	L	ambi
Bri	Yorkshire terrier	F	10	small	GER	2	2015	6	30	14:20:00	18	N-W	0	R	ambi
Bri	Yorkshire terrier	F	10	small	GER	2	2015	6	30	14:40:00	19	S-E	90	L	ambi
Bri	Yorkshire terrier	F	10	small	GER	2	2015	6	30	14:40:00	19	N-E	0	L	ambi
Bri	Yorkshire terrier	F	10	small	GER	2	2015	6	30	14:40:00	19	S-W	270	R	ambi
Bri	Yorkshire terrier	F	10	small	GER	2	2015	6	30	14:40:00	19	N-W	270	L	ambi
Bri	Yorkshire terrier	F	10	small	GER	2	2015	6	30	15:00:00	20	N-E	90	R	ambi
Bri	Yorkshire terrier	F	10	small	GER	2	2015	6	30	15:00:00	20	S-W	270	R	ambi
Bri	Yorkshire terrier	F	10	small	GER	2	2015	6	30	15:00:00	20	N-W	270	L	ambi
Bri	Yorkshire terrier	F	10	small	GER	2	2015	6	30	15:00:00	20	S-E	90	L	ambi
Can	Dachshund	F	6	small	CZ	18	2016	6	5	16:00:00	1	E-S	90	L	ambi
Can	Dachshund	F	6	small	CZ	18	2016	6	5	16:00:00	1	N-E	90	R	ambi
Can	Dachshund	F	6	small	CZ	18	2016	6	5	16:00:00	1	S-W	180	L	ambi
Can	Dachshund	F	6	small	CZ	18	2016	6	5	16:00:00	1	W-N	0	R	ambi
Can	Dachshund	F	6	small	CZ	17	2016	6	1	18:32:00	1	N-E	0	L	ambi
Can	Dachshund	F	6	small	CZ	17	2016	6	1	18:32:00	1	S-W	180	L	ambi
Can	Dachshund	F	6	small	CZ	17	2016	6	1	18:33:00	1	E-S	180	R	ambi
Can	Dachshund	F	6	small	CZ	17	2016	6	1	18:33:00	1	W-N	0	R	ambi
Can	Dachshund	F	6	small	CZ	18	2016	6	5	16:00:00	2	E-S	180	R	ambi
Can	Dachshund	F	6	small	CZ	18	2016	6	5	16:00:00	2	N-E	90	R	ambi
Can	Dachshund	F	6	small	CZ	18	2016	6	5	16:00:00	2	S-W	270	R	ambi
Can	Dachshund	F	6	small	CZ	18	2016	6	5	16:00:00	2	W-N	270	L	ambi
Can	Dachshund	F	6	small	CZ	17	2016	6	1	18:34:00	2	N-E	90	R	ambi
Can	Dachshund	F	6	small	CZ	17	2016	6	1	18:34:00	2	S-W	180	L	ambi
Can	Dachshund	F	6	small	CZ	17	2016	6	1	18:35:00	2	E-S	180	R	ambi
Can	Dachshund	F	6	small	CZ	17	2016	6	1	18:35:00	2	W-N	0	R	ambi
Can	Dachshund	F	6	small	CZ	18	2016	6	11	09:00:00	3	E-S	90	L	ambi
Can	Dachshund	F	6	small	CZ	18	2016	6	11	09:00:00	3	N-E	0	L	ambi
Can	Dachshund	F	6	small	CZ	18	2016	6	11	09:00:00	3	S-W	270	R	ambi
Can	Dachshund	F	6	small	CZ	18	2016	6	11	09:00:00	3	W-N	270	L	ambi
Can	Dachshund	F	6	small	CZ	17	2016	6	1	18:37:00	3	N-E	90	R	ambi
Can	Dachshund	F	6	small	CZ	17	2016	6	1	18:37:00	3	S-W	270	R	ambi
Can	Dachshund	F	6	small	CZ	17	2016	6	1	18:38:00	3	E-S	180	R	ambi
Can	Dachshund	F	6	small	CZ	17	2016	6	1	18:38:00	3	W-N	0	R	ambi
Can	Dachshund	F	6	small	CZ	18	2016	6	11	09:00:00	4	E-S	180	R	ambi
Can	Dachshund	F	6	small	CZ	18	2016	6	11	09:00:00	4	N-E	0	L	ambi
Can	Dachshund	F	6	small	CZ	18	2016	6	11	09:00:00	4	S-W	270	R	ambi
Can	Dachshund	F	6	small	CZ	18	2016	6	11	09:00:00	4	W-N	0	R	ambi
Can	Dachshund	F	6	small	CZ	17	2016	6	1	18:39:00	4	N-E	0	L	ambi
Can	Dachshund	F	6	small	CZ	17	2016	6	1	18:39:00	4	S-W	180	L	ambi
Can	Dachshund	F	6	small	CZ	17	2016	6	1	18:40:00	4	E-S	180	R	ambi
Can	Dachshund	F	6	small	CZ	17	2016	6	1	18:40:00	4	W-N	270	L	ambi
Can	Dachshund	F	6	small	CZ	18	2016	6	11	09:00:00	5	E-S	180	R	ambi
Can	Dachshund	F	6	small	CZ	18	2016	6	11	09:00:00	5	N-E	0	L	ambi
Can	Dachshund	F	6	small	CZ	18	2016	6	11	09:00:00	5	S-W	180	L	ambi
Can	Dachshund	F	6	small	CZ	18	2016	6	11	09:00:00	5	W-N	270	L	ambi
Can	Dachshund	F	6	small	CZ	17	2016	6	1	18:42:00	5	N-E	0	L	ambi
Can	Dachshund	F	6	small	CZ	17	2016	6	1	18:42:00	5	S-W	270	R	ambi
Can	Dachshund	F	6	small	CZ	17	2016	6	1	18:43:00	5	E-S	180	R	ambi
Can	Dachshund	F	6	small	CZ	17	2016	6	1	18:43:00	5	W-N	270	L	ambi
Can	Dachshund	F	6	small	CZ	18	2016	6	11	09:00:00	6	E-S	180	R	ambi
Can	Dachshund	F	6	small	CZ	18	2016	6	11	09:00:00	6	N-E	0	L	ambi
Can	Dachshund	F	6	small	CZ	18	2016	6	11	09:00:00	6	S-W	270	R	ambi
Can	Dachshund	F	6	small	CZ	18	2016	6	11	09:00:00	6	W-N	270	L	ambi
Can	Dachshund	F	6	small	CZ	17	2016	6	1	18:44:00	6	N-E	90	R	ambi
Can	Dachshund	F	6	small	CZ	17	2016	6	1	18:45:00	6	E-S	90	L	ambi
Can	Dachshund	F	6	small	CZ	17	2016	6	1	18:45:00	6	S-W	180	L	ambi
Can	Dachshund	F	6	small	CZ	17	2016	6	1	18:46:00	6	W-N	0	R	ambi
Can	Dachshund	F	6	small	CZ	18	2016	6	11	09:00:00	7	E-S	180	R	ambi
Can	Dachshund	F	6	small	CZ	18	2016	6	11	09:00:00	7	N-E	0	L	ambi
Can	Dachshund	F	6	small	CZ	18	2016	6	11	09:00:00	7	S-W	270	R	ambi
Can	Dachshund	F	6	small	CZ	18	2016	6	11	09:00:00	7	W-N	0	R	ambi
Can	Dachshund	F	6	small	CZ	17	2016	6	1	18:47:00	7	N-E	90	R	ambi
Can	Dachshund	F	6	small	CZ	17	2016	6	1	18:47:00	7	S-W	180	L	ambi
Can	Dachshund	F	6	small	CZ	17	2016	6	1	18:48:00	7	E-S	90	L	ambi
Can	Dachshund	F	6	small	CZ	17	2016	6	1	18:48:00	7	W-N	0	R	ambi
Can	Dachshund	F	6	small	CZ	18	2016	6	11	09:00:00	8	E-S	90	L	ambi
Can	Dachshund	F	6	small	CZ	18	2016	6	11	09:00:00	8	N-E	0	L	ambi
Can	Dachshund	F	6	small	CZ	18	2016	6	11	09:00:00	8	S-W	270	R	ambi
Can	Dachshund	F	6	small	CZ	18	2016	6	11	09:00:00	8	W-N	0	R	ambi
Can	Dachshund	F	6	small	CZ	17	2016	6	1	18:49:00	8	N-E	0	L	ambi
Can	Dachshund	F	6	small	CZ	17	2016	6	1	18:49:00	8	S-W	270	R	ambi
Can	Dachshund	F	6	small	CZ	17	2016	6	1	18:50:00	8	E-S	180	R	ambi
Can	Dachshund	F	6	small	CZ	17	2016	6	1	18:50:00	8	W-N	0	R	ambi
Can	Dachshund	F	6	small	CZ	18	2016	6	11	09:00:00	9	E-S	180	R	ambi
Can	Dachshund	F	6	small	CZ	18	2016	6	11	09:00:00	9	N-E	90	R	ambi
Can	Dachshund	F	6	small	CZ	18	2016	6	11	09:00:00	9	S-W	270	R	ambi
Can	Dachshund	F	6	small	CZ	18	2016	6	11	09:00:00	9	W-N	270	L	ambi
Can	Dachshund	F	6	small	CZ	17	2016	6	1	18:51:00	9	N-E	0	L	ambi
Can	Dachshund	F	6	small	CZ	17	2016	6	1	18:51:00	9	S-W	180	L	ambi
Can	Dachshund	F	6	small	CZ	17	2016	6	1	18:52:00	9	E-S	180	R	ambi
Can	Dachshund	F	6	small	CZ	17	2016	6	1	18:52:00	9	W-N	270	L	ambi
Can	Dachshund	F	6	small	CZ	18	2016	6	11	09:00:00	10	E-S	90	L	ambi
Can	Dachshund	F	6	small	CZ	18	2016	6	11	09:00:00	10	N-E	90	R	ambi
Can	Dachshund	F	6	small	CZ	18	2016	6	11	09:00:00	10	S-W	270	R	ambi
Can	Dachshund	F	6	small	CZ	18	2016	6	11	09:00:00	10	W-N	0	R	ambi
Can	Dachshund	F	6	small	CZ	17	2016	6	1	19:11:00	10	N-E	90	R	ambi
Can	Dachshund	F	6	small	CZ	17	2016	6	1	19:11:00	10	S-W	270	R	ambi
Can	Dachshund	F	6	small	CZ	17	2016	6	1	19:12:00	10	E-S	180	R	ambi
Can	Dachshund	F	6	small	CZ	17	2016	6	1	19:12:00	10	W-N	0	R	ambi
Can	Dachshund	F	6	small	CZ	18	2016	6	11	09:00:00	11	E-S	90	L	ambi
Can	Dachshund	F	6	small	CZ	18	2016	6	11	09:00:00	11	N-E	90	R	ambi
Can	Dachshund	F	6	small	CZ	18	2016	6	11	09:00:00	11	S-W	270	R	ambi
Can	Dachshund	F	6	small	CZ	18	2016	6	11	09:00:00	11	W-N	270	L	ambi
Can	Dachshund	F	6	small	CZ	17	2016	6	1	19:13:00	11	N-E	0	L	ambi
Can	Dachshund	F	6	small	CZ	17	2016	6	1	19:13:00	11	S-W	180	L	ambi
Can	Dachshund	F	6	small	CZ	17	2016	6	1	19:14:00	11	E-S	180	R	ambi
Can	Dachshund	F	6	small	CZ	17	2016	6	1	19:14:00	11	W-N	270	L	ambi
Can	Dachshund	F	6	small	CZ	18	2016	6	11	09:00:00	12	E-S	180	R	ambi
Can	Dachshund	F	6	small	CZ	18	2016	6	11	09:00:00	12	N-E	0	L	ambi
Can	Dachshund	F	6	small	CZ	18	2016	6	11	09:00:00	12	S-W	270	R	ambi
Can	Dachshund	F	6	small	CZ	18	2016	6	11	09:00:00	12	W-N	0	R	ambi
Can	Dachshund	F	6	small	CZ	17	2016	6	1	19:15:00	12	N-E	90	R	ambi
Can	Dachshund	F	6	small	CZ	17	2016	6	1	19:16:00	12	E-S	90	L	ambi
Can	Dachshund	F	6	small	CZ	17	2016	6	1	19:16:00	12	S-W	180	L	ambi
Can	Dachshund	F	6	small	CZ	17	2016	6	1	19:17:00	12	W-N	0	R	ambi
Can	Dachshund	F	6	small	CZ	18	2016	6	11	09:00:00	13	E-S	90	L	ambi
Can	Dachshund	F	6	small	CZ	18	2016	6	11	09:00:00	13	N-E	0	L	ambi
Can	Dachshund	F	6	small	CZ	18	2016	6	11	09:00:00	13	S-W	180	L	ambi
Can	Dachshund	F	6	small	CZ	18	2016	6	11	09:00:00	13	W-N	270	L	ambi
Can	Dachshund	F	6	small	CZ	17	2016	6	1	19:18:00	13	N-E	0	L	ambi
Can	Dachshund	F	6	small	CZ	17	2016	6	1	19:18:00	13	S-W	180	L	ambi
Can	Dachshund	F	6	small	CZ	17	2016	6	1	19:19:00	13	E-S	90	L	ambi
Can	Dachshund	F	6	small	CZ	17	2016	6	1	19:19:00	13	W-N	270	L	ambi
Can	Dachshund	F	6	small	CZ	18	2016	6	11	09:00:00	14	E-S	90	L	ambi
Can	Dachshund	F	6	small	CZ	18	2016	6	11	09:00:00	14	N-E	0	L	ambi
Can	Dachshund	F	6	small	CZ	18	2016	6	11	09:00:00	14	S-W	270	R	ambi
Can	Dachshund	F	6	small	CZ	18	2016	6	11	09:00:00	14	W-N	270	L	ambi
Can	Dachshund	F	6	small	CZ	17	2016	6	1	19:22:00	14	N-E	90	R	ambi
Can	Dachshund	F	6	small	CZ	17	2016	6	1	19:22:00	14	S-W	270	R	ambi
Can	Dachshund	F	6	small	CZ	17	2016	6	1	19:23:00	14	E-S	180	R	ambi
Can	Dachshund	F	6	small	CZ	17	2016	6	1	19:23:00	14	W-N	0	R	ambi
Can	Dachshund	F	6	small	CZ	18	2016	6	11	09:00:00	15	E-S	90	L	ambi
Can	Dachshund	F	6	small	CZ	18	2016	6	11	09:00:00	15	N-E	90	R	ambi
Can	Dachshund	F	6	small	CZ	18	2016	6	11	09:00:00	15	S-W	180	L	ambi
Can	Dachshund	F	6	small	CZ	18	2016	6	11	09:00:00	15	W-N	0	R	ambi
Can	Dachshund	F	6	small	CZ	17	2016	6	1	19:24:00	15	N-E	0	L	ambi
Can	Dachshund	F	6	small	CZ	17	2016	6	1	19:25:00	15	E-S	90	L	ambi
Can	Dachshund	F	6	small	CZ	17	2016	6	1	19:25:00	15	S-W	270	R	ambi
Can	Dachshund	F	6	small	CZ	17	2016	6	1	19:26:00	15	W-N	270	L	ambi
Can	Dachshund	F	6	small	CZ	18	2016	6	11	09:00:00	16	E-S	180	R	ambi
Can	Dachshund	F	6	small	CZ	18	2016	6	11	09:00:00	16	N-E	90	R	ambi
Can	Dachshund	F	6	small	CZ	18	2016	6	11	09:00:00	16	S-W	270	R	ambi
Can	Dachshund	F	6	small	CZ	18	2016	6	11	09:00:00	16	W-N	270	L	ambi
Can	Dachshund	F	6	small	CZ	17	2016	6	1	19:27:00	16	N-E	0	L	ambi
Can	Dachshund	F	6	small	CZ	17	2016	6	1	19:27:00	16	S-W	270	R	ambi
Can	Dachshund	F	6	small	CZ	17	2016	6	1	19:28:00	16	E-S	180	R	ambi
Can	Dachshund	F	6	small	CZ	17	2016	6	1	19:28:00	16	W-N	0	R	ambi
Can	Dachshund	F	6	small	CZ	18	2016	6	11	13:00:00	17	E-S	90	L	ambi
Can	Dachshund	F	6	small	CZ	18	2016	6	11	13:00:00	17	N-E	0	L	ambi
Can	Dachshund	F	6	small	CZ	18	2016	6	11	13:00:00	17	S-W	270	R	ambi
Can	Dachshund	F	6	small	CZ	18	2016	6	11	13:00:00	17	W-N	0	R	ambi
Can	Dachshund	F	6	small	CZ	17	2016	6	1	19:30:00	17	N-E	0	L	ambi
Can	Dachshund	F	6	small	CZ	17	2016	6	1	19:30:00	17	S-W	270	R	ambi
Can	Dachshund	F	6	small	CZ	17	2016	6	1	19:31:00	17	E-S	90	L	ambi
Can	Dachshund	F	6	small	CZ	17	2016	6	1	19:32:00	17	W-N	0	R	ambi
Can	Dachshund	F	6	small	CZ	18	2016	6	11	13:00:00	18	E-S	180	R	ambi
Can	Dachshund	F	6	small	CZ	18	2016	6	11	13:00:00	18	N-E	0	L	ambi
Can	Dachshund	F	6	small	CZ	18	2016	6	11	13:00:00	18	S-W	270	R	ambi
Can	Dachshund	F	6	small	CZ	18	2016	6	11	13:00:00	18	W-N	0	R	ambi
Can	Dachshund	F	6	small	CZ	17	2016	6	2	14:00:00	18	N-E	0	L	ambi
Can	Dachshund	F	6	small	CZ	17	2016	6	2	14:01:00	18	E-S	180	R	ambi
Can	Dachshund	F	6	small	CZ	17	2016	6	2	14:01:00	18	S-W	270	R	ambi
Can	Dachshund	F	6	small	CZ	17	2016	6	2	14:02:00	18	W-N	0	R	ambi
Can	Dachshund	F	6	small	CZ	17	2016	6	2	14:03:00	19	N-E	90	R	ambi
Can	Dachshund	F	6	small	CZ	17	2016	6	2	14:04:00	19	E-S	90	L	ambi
Can	Dachshund	F	6	small	CZ	17	2016	6	2	14:04:00	19	S-W	270	R	ambi
Can	Dachshund	F	6	small	CZ	17	2016	6	2	14:05:00	19	W-N	0	R	ambi
Can	Dachshund	F	6	small	CZ	18	2016	6	11	17:30:00	19	E-S	90	L	ambi
Can	Dachshund	F	6	small	CZ	18	2016	6	11	17:30:00	19	N-E	90	R	ambi
Can	Dachshund	F	6	small	CZ	18	2016	6	11	17:30:00	19	S-W	270	R	ambi
Can	Dachshund	F	6	small	CZ	18	2016	6	11	17:30:00	19	W-N	0	R	ambi
Can	Dachshund	F	6	small	CZ	17	2016	6	2	14:06:00	20	N-E	0	L	ambi
Can	Dachshund	F	6	small	CZ	17	2016	6	2	14:06:00	20	S-W	270	R	ambi
Can	Dachshund	F	6	small	CZ	17	2016	6	2	14:07:00	20	E-S	180	R	ambi
Can	Dachshund	F	6	small	CZ	17	2016	6	2	14:07:00	20	W-N	0	R	ambi
Can	Dachshund	F	6	small	CZ	18	2016	6	11	17:30:00	20	E-S	180	R	ambi
Can	Dachshund	F	6	small	CZ	18	2016	6	11	17:30:00	20	N-E	90	R	ambi
Can	Dachshund	F	6	small	CZ	18	2016	6	11	17:30:00	20	S-W	270	R	ambi
Can	Dachshund	F	6	small	CZ	18	2016	6	11	17:30:00	20	W-N	0	R	ambi
Can	Dachshund	F	6	small	CZ	17	2016	6	2	14:08:00	21	N-E	0	L	ambi
Can	Dachshund	F	6	small	CZ	17	2016	6	2	14:09:00	21	E-S	90	L	ambi
Can	Dachshund	F	6	small	CZ	17	2016	6	2	14:09:00	21	S-W	180	L	ambi
Can	Dachshund	F	6	small	CZ	17	2016	6	2	14:10:00	21	W-N	270	L	ambi
Can	Dachshund	F	6	small	CZ	18	2016	6	11	17:30:00	21	E-S	90	L	ambi
Can	Dachshund	F	6	small	CZ	18	2016	6	11	17:30:00	21	N-E	90	R	ambi
Can	Dachshund	F	6	small	CZ	18	2016	6	11	17:30:00	21	S-W	180	L	ambi
Can	Dachshund	F	6	small	CZ	18	2016	6	11	17:30:00	21	W-N	0	R	ambi
Can	Dachshund	F	6	small	CZ	17	2016	6	2	14:11:00	22	N-E	0	L	ambi
Can	Dachshund	F	6	small	CZ	17	2016	6	2	14:11:00	22	S-W	180	L	ambi
Can	Dachshund	F	6	small	CZ	17	2016	6	2	14:13:00	22	E-S	90	L	ambi
Can	Dachshund	F	6	small	CZ	17	2016	6	2	14:13:00	22	W-N	270	L	ambi
Can	Dachshund	F	6	small	CZ	18	2016	6	11	17:30:00	22	E-S	180	R	ambi
Can	Dachshund	F	6	small	CZ	18	2016	6	11	17:30:00	22	N-E	0	L	ambi
Can	Dachshund	F	6	small	CZ	18	2016	6	11	17:30:00	22	S-W	270	R	ambi
Can	Dachshund	F	6	small	CZ	18	2016	6	11	17:30:00	22	W-N	0	R	ambi
Can	Dachshund	F	6	small	CZ	17	2016	6	2	14:14:00	23	N-E	0	L	ambi
Can	Dachshund	F	6	small	CZ	17	2016	6	2	14:14:00	23	S-W	180	L	ambi
Can	Dachshund	F	6	small	CZ	17	2016	6	2	14:15:00	23	E-S	180	R	ambi
Can	Dachshund	F	6	small	CZ	17	2016	6	2	14:15:00	23	W-N	0	R	ambi
Can	Dachshund	F	6	small	CZ	18	2016	6	11	17:30:00	23	E-S	90	L	ambi
Can	Dachshund	F	6	small	CZ	18	2016	6	11	17:30:00	23	N-E	0	L	ambi
Can	Dachshund	F	6	small	CZ	18	2016	6	11	17:30:00	23	S-W	180	L	ambi
Can	Dachshund	F	6	small	CZ	18	2016	6	11	17:30:00	23	W-N	270	L	ambi
Can	Dachshund	F	6	small	CZ	17	2016	6	2	14:16:00	24	N-E	0	L	ambi
Can	Dachshund	F	6	small	CZ	17	2016	6	2	14:16:00	24	S-W	270	R	ambi
Can	Dachshund	F	6	small	CZ	17	2016	6	2	14:17:00	24	E-S	90	L	ambi
Can	Dachshund	F	6	small	CZ	17	2016	6	2	14:18:00	24	W-N	270	L	ambi
Can	Dachshund	F	6	small	CZ	18	2016	6	11	17:30:00	24	E-S	180	R	ambi
Can	Dachshund	F	6	small	CZ	18	2016	6	11	17:30:00	24	N-E	0	L	ambi
Can	Dachshund	F	6	small	CZ	18	2016	6	11	17:30:00	24	S-W	180	L	ambi
Can	Dachshund	F	6	small	CZ	18	2016	6	11	17:30:00	24	W-N	0	R	ambi
Can	Dachshund	F	6	small	CZ	17	2016	6	2	14:20:00	25	N-E	90	R	ambi
Can	Dachshund	F	6	small	CZ	17	2016	6	2	14:20:00	25	S-W	270	R	ambi
Can	Dachshund	F	6	small	CZ	17	2016	6	2	14:21:00	25	E-S	180	R	ambi
Can	Dachshund	F	6	small	CZ	17	2016	6	2	14:22:00	25	W-N	270	L	ambi
Can	Dachshund	F	6	small	CZ	18	2016	6	11	17:30:00	25	E-S	180	R	ambi
Can	Dachshund	F	6	small	CZ	18	2016	6	11	17:30:00	25	N-E	90	R	ambi
Can	Dachshund	F	6	small	CZ	18	2016	6	11	17:30:00	25	S-W	270	R	ambi
Can	Dachshund	F	6	small	CZ	18	2016	6	11	17:30:00	25	W-N	270	L	ambi
Can	Dachshund	F	6	small	CZ	17	2016	6	2	14:23:00	26	N-E	0	L	ambi
Can	Dachshund	F	6	small	CZ	17	2016	6	2	14:25:00	26	E-S	90	L	ambi
Can	Dachshund	F	6	small	CZ	17	2016	6	2	14:25:00	26	S-W	180	L	ambi
Can	Dachshund	F	6	small	CZ	17	2016	6	2	14:26:00	26	W-N	270	L	ambi
Can	Dachshund	F	6	small	CZ	18	2016	6	11	17:30:00	26	E-S	180	R	ambi
Can	Dachshund	F	6	small	CZ	18	2016	6	11	17:30:00	26	N-E	90	R	ambi
Can	Dachshund	F	6	small	CZ	18	2016	6	11	17:30:00	26	S-W	270	R	ambi
Can	Dachshund	F	6	small	CZ	18	2016	6	11	17:30:00	26	W-N	0	R	ambi
Can	Dachshund	F	6	small	CZ	17	2016	6	2	14:26:00	27	N-E	0	L	ambi
Can	Dachshund	F	6	small	CZ	17	2016	6	2	14:28:00	27	S-W	180	L	ambi
Can	Dachshund	F	6	small	CZ	17	2016	6	2	14:29:00	27	E-S	90	L	ambi
Can	Dachshund	F	6	small	CZ	17	2016	6	2	14:30:00	27	W-N	270	L	ambi
Can	Dachshund	F	6	small	CZ	18	2016	6	11	17:30:00	27	E-S	90	L	ambi
Can	Dachshund	F	6	small	CZ	18	2016	6	11	17:30:00	27	N-E	0	L	ambi
Can	Dachshund	F	6	small	CZ	18	2016	6	11	17:30:00	27	S-W	180	L	ambi
Can	Dachshund	F	6	small	CZ	18	2016	6	11	17:30:00	27	W-N	270	L	ambi
Can	Dachshund	F	6	small	CZ	17	2016	6	2	17:00:00	28	N-E	0	L	ambi
Can	Dachshund	F	6	small	CZ	17	2016	6	2	17:01:00	28	S-W	180	L	ambi
Can	Dachshund	F	6	small	CZ	17	2016	6	2	17:02:00	28	E-S	90	L	ambi
Can	Dachshund	F	6	small	CZ	17	2016	6	2	17:03:00	28	W-N	270	L	ambi
Can	Dachshund	F	6	small	CZ	18	2016	6	11	17:30:00	28	E-S	180	R	ambi
Can	Dachshund	F	6	small	CZ	18	2016	6	11	17:30:00	28	N-E	0	L	ambi
Can	Dachshund	F	6	small	CZ	18	2016	6	11	17:30:00	28	S-W	180	L	ambi
Can	Dachshund	F	6	small	CZ	18	2016	6	11	17:30:00	28	W-N	270	L	ambi
Can	Dachshund	F	6	small	CZ	17	2016	6	2	17:04:00	29	N-E	90	R	ambi
Can	Dachshund	F	6	small	CZ	17	2016	6	2	17:05:00	29	S-W	270	R	ambi
Can	Dachshund	F	6	small	CZ	17	2016	6	2	17:06:00	29	E-S	90	L	ambi
Can	Dachshund	F	6	small	CZ	17	2016	6	2	17:06:00	29	W-N	0	R	ambi
Can	Dachshund	F	6	small	CZ	18	2016	6	11	17:30:00	29	E-S	180	R	ambi
Can	Dachshund	F	6	small	CZ	18	2016	6	11	17:30:00	29	N-E	0	L	ambi
Can	Dachshund	F	6	small	CZ	18	2016	6	11	17:30:00	29	S-W	180	L	ambi
Can	Dachshund	F	6	small	CZ	18	2016	6	11	17:30:00	29	W-N	270	L	ambi
Can	Dachshund	F	6	small	CZ	17	2016	6	2	17:08:00	30	N-E	0	L	ambi
Can	Dachshund	F	6	small	CZ	17	2016	6	2	17:08:00	30	S-W	270	R	ambi
Can	Dachshund	F	6	small	CZ	17	2016	6	2	17:09:00	30	E-S	90	L	ambi
Can	Dachshund	F	6	small	CZ	17	2016	6	2	17:09:00	30	W-N	270	L	ambi
Can	Dachshund	F	6	small	CZ	18	2016	6	11	17:30:00	30	E-S	90	L	ambi
Can	Dachshund	F	6	small	CZ	18	2016	6	11	17:30:00	30	N-E	90	R	ambi
Can	Dachshund	F	6	small	CZ	18	2016	6	11	17:30:00	30	S-W	180	L	ambi
Can	Dachshund	F	6	small	CZ	18	2016	6	11	17:30:00	30	W-N	0	R	ambi
Can	Dachshund	F	6	small	CZ	17	2016	6	2	17:10:00	31	N-E	0	L	ambi
Can	Dachshund	F	6	small	CZ	17	2016	6	2	17:11:00	31	E-S	90	L	ambi
Can	Dachshund	F	6	small	CZ	17	2016	6	2	17:11:00	31	S-W	180	L	ambi
Can	Dachshund	F	6	small	CZ	17	2016	6	2	17:12:00	31	W-N	270	L	ambi
Can	Dachshund	F	6	small	CZ	18	2016	6	11	17:30:00	31	E-S	180	R	ambi
Can	Dachshund	F	6	small	CZ	18	2016	6	11	17:30:00	31	N-E	0	L	ambi
Can	Dachshund	F	6	small	CZ	18	2016	6	11	17:30:00	31	S-W	180	L	ambi
Can	Dachshund	F	6	small	CZ	18	2016	6	11	17:30:00	31	W-N	270	L	ambi
Can	Dachshund	F	6	small	CZ	17	2016	6	2	17:13:00	32	N-E	0	L	ambi
Can	Dachshund	F	6	small	CZ	17	2016	6	2	17:13:00	32	S-W	180	L	ambi
Can	Dachshund	F	6	small	CZ	17	2016	6	2	17:14:00	32	E-S	90	L	ambi
Can	Dachshund	F	6	small	CZ	17	2016	6	2	17:17:00	32	W-N	270	L	ambi
Can	Dachshund	F	6	small	CZ	18	2016	6	11	17:30:00	32	E-S	180	R	ambi
Can	Dachshund	F	6	small	CZ	18	2016	6	11	17:30:00	32	N-E	90	R	ambi
Can	Dachshund	F	6	small	CZ	18	2016	6	11	17:30:00	32	S-W	270	R	ambi
Can	Dachshund	F	6	small	CZ	18	2016	6	11	17:30:00	32	W-N	0	R	ambi
Can	Dachshund	F	6	small	CZ	17	2016	6	2	17:17:00	33	N-E	0	L	ambi
Can	Dachshund	F	6	small	CZ	17	2016	6	2	17:18:00	33	E-S	90	L	ambi
Can	Dachshund	F	6	small	CZ	17	2016	6	2	17:18:00	33	S-W	270	R	ambi
Can	Dachshund	F	6	small	CZ	17	2016	6	2	17:19:00	33	W-N	270	L	ambi
Can	Dachshund	F	6	small	CZ	18	2016	6	11	17:30:00	33	E-S	90	L	ambi
Can	Dachshund	F	6	small	CZ	18	2016	6	11	17:30:00	33	N-E	0	L	ambi
Can	Dachshund	F	6	small	CZ	18	2016	6	11	17:30:00	33	S-W	180	L	ambi
Can	Dachshund	F	6	small	CZ	18	2016	6	11	17:30:00	33	W-N	270	L	ambi
Can	Dachshund	F	6	small	CZ	17	2016	6	2	17:20:00	34	N-E	0	L	ambi
Can	Dachshund	F	6	small	CZ	17	2016	6	2	17:20:00	34	S-W	270	R	ambi
Can	Dachshund	F	6	small	CZ	17	2016	6	2	17:21:00	34	E-S	180	R	ambi
Can	Dachshund	F	6	small	CZ	17	2016	6	2	17:21:00	34	W-N	0	R	ambi
Can	Dachshund	F	6	small	CZ	18	2016	6	11	17:30:00	34	E-S	90	L	ambi
Can	Dachshund	F	6	small	CZ	18	2016	6	11	17:30:00	34	N-E	90	R	ambi
Can	Dachshund	F	6	small	CZ	18	2016	6	11	17:30:00	34	S-W	180	L	ambi
Can	Dachshund	F	6	small	CZ	18	2016	6	11	17:30:00	34	W-N	0	R	ambi
Can	Dachshund	F	6	small	CZ	17	2016	6	2	17:22:00	35	N-E	90	R	ambi
Can	Dachshund	F	6	small	CZ	17	2016	6	2	17:22:00	35	S-W	270	R	ambi
Can	Dachshund	F	6	small	CZ	17	2016	6	2	17:23:00	35	E-S	180	R	ambi
Can	Dachshund	F	6	small	CZ	17	2016	6	2	17:23:00	35	W-N	270	L	ambi
Can	Dachshund	F	6	small	CZ	18	2016	6	11	17:30:00	35	E-S	90	L	ambi
Can	Dachshund	F	6	small	CZ	18	2016	6	11	17:30:00	35	N-E	0	L	ambi
Can	Dachshund	F	6	small	CZ	18	2016	6	11	17:30:00	35	S-W	180	L	ambi
Can	Dachshund	F	6	small	CZ	18	2016	6	11	17:30:00	35	W-N	270	L	ambi
Can	Dachshund	F	6	small	CZ	17	2016	6	2	17:24:00	36	N-E	90	R	ambi
Can	Dachshund	F	6	small	CZ	17	2016	6	2	17:25:00	36	E-S	90	L	ambi
Can	Dachshund	F	6	small	CZ	17	2016	6	2	17:25:00	36	S-W	270	R	ambi
Can	Dachshund	F	6	small	CZ	17	2016	6	2	17:27:00	36	W-N	0	R	ambi
Can	Dachshund	F	6	small	CZ	18	2016	6	11	17:30:00	36	E-S	180	R	ambi
Can	Dachshund	F	6	small	CZ	18	2016	6	11	17:30:00	36	N-E	90	R	ambi
Can	Dachshund	F	6	small	CZ	18	2016	6	11	17:30:00	36	S-W	270	R	ambi
Can	Dachshund	F	6	small	CZ	18	2016	6	11	17:30:00	36	W-N	0	R	ambi
Fje	Flat-coated retriever	M	2	large	GER	3	2016	1	4	08:00:00	1	N-W	270	R	ambi
Fje	Flat-coated retriever	M	2	large	GER	3	2016	1	4	08:00:00	1	S-E	90	L	ambi
Fje	Flat-coated retriever	M	2	large	GER	3	2016	1	4	08:00:00	1	S-W	270	R	ambi
Fje	Flat-coated retriever	M	2	large	GER	3	2016	1	4	08:00:00	1	N-E	90	L	ambi
Fje	Flat-coated retriever	M	2	large	GER	3	2015	12	4	20:00:00	2	N-W	0	R	ambi
Fje	Flat-coated retriever	M	2	large	GER	3	2015	12	4	20:00:00	2	S-E	90	L	ambi
Fje	Flat-coated retriever	M	2	large	GER	3	2015	12	4	20:00:00	2	N-E	90	R	ambi
Fje	Flat-coated retriever	M	2	large	GER	3	2015	12	4	20:00:00	2	S-W	270	R	ambi
Fje	Flat-coated retriever	M	2	large	GER	3	2015	12	7	09:00:00	3	S-E	90	L	ambi
Fje	Flat-coated retriever	M	2	large	GER	3	2015	12	7	09:00:00	3	N-W	0	L	ambi
Fje	Flat-coated retriever	M	2	large	GER	3	2015	12	7	09:00:00	3	S-W	180	L	ambi
Fje	Flat-coated retriever	M	2	large	GER	3	2015	12	7	09:00:00	3	N-E	0	R	ambi
Fje	Flat-coated retriever	M	2	large	GER	3	2016	7	7	13:30:00	4	S-E	180	R	ambi
Fje	Flat-coated retriever	M	2	large	GER	3	2016	7	7	13:30:00	4	N-W	0	R	ambi
Fje	Flat-coated retriever	M	2	large	GER	3	2016	7	7	13:30:00	4	N-E	90	L	ambi
Fje	Flat-coated retriever	M	2	large	GER	3	2016	7	7	13:30:00	4	S-W	180	R	ambi
Fje	Flat-coated retriever	M	2	large	GER	3	2016	6	9	13:45:00	5	S-E	180	L	ambi
Fje	Flat-coated retriever	M	2	large	GER	3	2016	6	9	13:45:00	5	N-W	270	R	ambi
Fje	Flat-coated retriever	M	2	large	GER	3	2016	6	9	13:45:00	5	S-W	180	L	ambi
Fje	Flat-coated retriever	M	2	large	GER	3	2016	6	9	13:45:00	5	N-E	0	L	ambi
Fje	Flat-coated retriever	M	2	large	GER	3	2016	7	9	17:15:00	6	N-W	270	R	ambi
Fje	Flat-coated retriever	M	2	large	GER	3	2016	7	9	17:15:00	6	S-E	90	L	ambi
Fje	Flat-coated retriever	M	2	large	GER	3	2016	7	9	17:15:00	6	S-W	270	R	ambi
Fje	Flat-coated retriever	M	2	large	GER	3	2016	7	9	17:15:00	6	N-E	90	L	ambi
Fje	Flat-coated retriever	M	2	large	GER	3	2015	11	13	08:45:00	7	S-W	180	R	ambi
Fje	Flat-coated retriever	M	2	large	GER	3	2015	11	13	08:45:00	7	N-W	0	R	ambi
Fje	Flat-coated retriever	M	2	large	GER	3	2015	11	13	08:45:00	7	S-E	180	L	ambi
Fje	Flat-coated retriever	M	2	large	GER	3	2015	11	13	08:45:00	7	N-E	90	R	ambi
Fje	Flat-coated retriever	M	2	large	GER	3	2016	6	15	08:45:00	8	N-W	270	L	ambi
Fje	Flat-coated retriever	M	2	large	GER	3	2016	6	15	08:45:00	8	S-E	180	R	ambi
Fje	Flat-coated retriever	M	2	large	GER	3	2016	6	15	08:45:00	8	N-E	0	R	ambi
Fje	Flat-coated retriever	M	2	large	GER	3	2016	6	15	08:45:00	8	S-W	270	L	ambi
Fje	Flat-coated retriever	M	2	large	GER	3	2016	3	15	17:00:00	9	S-E	180	L	ambi
Fje	Flat-coated retriever	M	2	large	GER	3	2016	3	15	17:00:00	9	N-W	270	R	ambi
Fje	Flat-coated retriever	M	2	large	GER	3	2016	3	15	17:00:00	9	S-W	270	R	ambi
Fje	Flat-coated retriever	M	2	large	GER	3	2016	3	15	17:00:00	9	N-E	0	L	ambi
Fje	Flat-coated retriever	M	2	large	GER	3	2015	11	16	08:15:00	10	N-E	90	R	ambi
Fje	Flat-coated retriever	M	2	large	GER	3	2015	11	16	08:15:00	10	S-E	90	L	ambi
Fje	Flat-coated retriever	M	2	large	GER	3	2015	11	16	08:15:00	10	N-W	0	R	ambi
Fje	Flat-coated retriever	M	2	large	GER	3	2015	11	16	08:15:00	10	S-W	270	R	ambi
Fje	Flat-coated retriever	M	2	large	GER	3	2016	3	16	16:45:00	11	N-W	270	R	ambi
Fje	Flat-coated retriever	M	2	large	GER	3	2016	3	16	16:45:00	11	S-E	180	R	ambi
Fje	Flat-coated retriever	M	2	large	GER	3	2016	3	16	16:45:00	11	N-E	90	L	ambi
Fje	Flat-coated retriever	M	2	large	GER	3	2016	3	16	16:45:00	11	S-W	180	L	ambi
Fje	Flat-coated retriever	M	2	large	GER	3	2015	11	18	13:00:00	12	N-W	0	R	ambi
Fje	Flat-coated retriever	M	2	large	GER	3	2015	11	18	13:00:00	12	N-E	90	L	ambi
Fje	Flat-coated retriever	M	2	large	GER	3	2015	11	18	13:00:00	12	S-E	90	R	ambi
Fje	Flat-coated retriever	M	2	large	GER	3	2015	11	18	13:00:00	12	S-W	270	R	ambi
Fje	Flat-coated retriever	M	2	large	GER	3	2016	1	22	13:30:00	13	S-E	180	L	ambi
Fje	Flat-coated retriever	M	2	large	GER	3	2016	1	22	13:30:00	13	N-W	270	R	ambi
Fje	Flat-coated retriever	M	2	large	GER	3	2016	1	22	13:30:00	13	S-W	180	L	ambi
Fje	Flat-coated retriever	M	2	large	GER	3	2016	1	22	13:30:00	13	N-E	0	L	ambi
Fje	Flat-coated retriever	M	2	large	GER	3	2016	3	23	17:00:00	14	S-E	90	L	ambi
Fje	Flat-coated retriever	M	2	large	GER	3	2016	3	23	17:00:00	14	N-W	270	L	ambi
Fje	Flat-coated retriever	M	2	large	GER	3	2016	3	23	17:00:00	14	N-E	0	R	ambi
Fje	Flat-coated retriever	M	2	large	GER	3	2016	3	23	17:00:00	14	S-W	270	L	ambi
Fje	Flat-coated retriever	M	2	large	GER	3	2016	6	24	09:00:00	15	S-E	90	L	ambi
Fje	Flat-coated retriever	M	2	large	GER	3	2016	6	24	09:00:00	15	N-W	0	L	ambi
Fje	Flat-coated retriever	M	2	large	GER	3	2016	6	24	09:00:00	15	N-E	0	R	ambi
Fje	Flat-coated retriever	M	2	large	GER	3	2016	6	24	09:00:00	15	S-W	270	R	ambi
Fje	Flat-coated retriever	M	2	large	GER	3	2015	11	25	09:15:00	16	N-W	270	R	ambi
Fje	Flat-coated retriever	M	2	large	GER	3	2015	11	25	09:15:00	16	S-E	180	R	ambi
Fje	Flat-coated retriever	M	2	large	GER	3	2015	11	25	09:15:00	16	S-W	180	L	ambi
Fje	Flat-coated retriever	M	2	large	GER	3	2015	11	25	09:15:00	16	N-E	90	L	ambi
Fje	Flat-coated retriever	M	2	large	GER	3	2016	6	26	08:30:00	17	N-W	0	L	ambi
Fje	Flat-coated retriever	M	2	large	GER	3	2016	6	26	08:30:00	17	S-E	90	L	ambi
Fje	Flat-coated retriever	M	2	large	GER	3	2016	6	26	08:30:00	17	S-W	180	L	ambi
Fje	Flat-coated retriever	M	2	large	GER	3	2016	6	26	08:30:00	17	N-E	0	R	ambi
Fje	Flat-coated retriever	M	2	large	GER	3	2015	11	28	16:30:00	18	S-E	90	L	ambi
Fje	Flat-coated retriever	M	2	large	GER	3	2015	11	28	16:30:00	18	N-W	270	L	ambi
Fje	Flat-coated retriever	M	2	large	GER	3	2015	11	28	16:30:00	18	N-E	0	L	ambi
Fje	Flat-coated retriever	M	2	large	GER	3	2015	11	28	16:30:00	18	S-W	180	L	ambi
Fje	Flat-coated retriever	M	2	large	GER	3	2016	3	30	10:00:00	19	N-W	270	L	ambi
Fje	Flat-coated retriever	M	2	large	GER	3	2016	3	30	10:00:00	19	S-E	90	L	ambi
Fje	Flat-coated retriever	M	2	large	GER	3	2016	3	30	10:00:00	19	N-E	0	R	ambi
Fje	Flat-coated retriever	M	2	large	GER	3	2016	3	30	10:00:00	19	S-W	270	L	ambi
Fje	Flat-coated retriever	M	2	large	GER	3	2016	1	31	20:15:00	20	N-W	270	L	ambi
Fje	Flat-coated retriever	M	2	large	GER	3	2016	1	31	20:15:00	20	S-E	180	R	ambi
Fje	Flat-coated retriever	M	2	large	GER	3	2016	1	31	20:15:00	20	N-E	0	L	ambi
Fje	Flat-coated retriever	M	2	large	GER	3	2016	1	31	20:15:00	20	S-W	180	L	ambi
Fre	Foxterrier	F	1	medium	CZ	20	2015	6	14	19:50:00	1	N-E	0	L	left
Fre	Foxterrier	F	1	medium	CZ	20	2015	6	14	19:53:00	1	S-W	270	R	left
Fre	Foxterrier	F	1	medium	CZ	20	2015	6	14	19:55:00	1	E-S	90	L	left
Fre	Foxterrier	F	1	medium	CZ	20	2015	6	14	19:57:00	1	W-N	270	L	left
Fre	Foxterrier	F	1	medium	CZ	19	2015	5	13	18.42	1	N-E	0	L	left
Fre	Foxterrier	F	1	medium	CZ	19	2015	5	13	18.48	1	S-W	270	R	left
Fre	Foxterrier	F	1	medium	CZ	19	2015	5	13	18.52	1	E-S	90	L	left
Fre	Foxterrier	F	1	medium	CZ	19	2015	5	13	18.55	1	W-N	0	R	left
Fre	Foxterrier	F	1	medium	CZ	19	2015	5	13	19:03:00	2	N-E	0	L	left
Fre	Foxterrier	F	1	medium	CZ	19	2015	5	13	19:07:00	2	S-W	180	L	left
Fre	Foxterrier	F	1	medium	CZ	19	2015	5	13	19:10:00	2	E-S	90	L	left
Fre	Foxterrier	F	1	medium	CZ	19	2015	5	13	19:14:00	2	W-N	0	R	left
Fre	Foxterrier	F	1	medium	CZ	20	2015	6	14	19:59:00	2	N-E	90	R	left
Fre	Foxterrier	F	1	medium	CZ	20	2015	6	14	20:01:00	2	S-W	180	L	left
Fre	Foxterrier	F	1	medium	CZ	20	2015	6	14	20:03:00	2	E-S	90	L	left
Fre	Foxterrier	F	1	medium	CZ	20	2015	6	14	20:05:00	2	W-N	270	L	left
Fre	Foxterrier	F	1	medium	CZ	20	2015	6	15	19:05:00	3	N-E	0	L	left
Fre	Foxterrier	F	1	medium	CZ	20	2015	6	15	19:07:00	3	S-W	270	R	left
Fre	Foxterrier	F	1	medium	CZ	20	2015	6	15	19:09:00	3	E-S	90	L	left
Fre	Foxterrier	F	1	medium	CZ	20	2015	6	15	19:11:00	3	W-N	0	R	left
Fre	Foxterrier	F	1	medium	CZ	19	2015	5	13	19:15:00	3	N-E	90	R	left
Fre	Foxterrier	F	1	medium	CZ	19	2015	5	13	19:18:00	3	S-W	270	R	left
Fre	Foxterrier	F	1	medium	CZ	19	2015	5	13	19:20:00	3	E-S	180	R	left
Fre	Foxterrier	F	1	medium	CZ	19	2015	5	13	19:22:00	3	W-N	0	R	left
Fre	Foxterrier	F	1	medium	CZ	19	2015	5	17	18:56:00	4	N-E	0	L	left
Fre	Foxterrier	F	1	medium	CZ	19	2015	5	17	18:57:00	4	S-W	180	L	left
Fre	Foxterrier	F	1	medium	CZ	19	2015	5	17	18:59:00	4	E-S	180	R	left
Fre	Foxterrier	F	1	medium	CZ	19	2015	5	17	19:01:00	4	W-N	0	R	left
Fre	Foxterrier	F	1	medium	CZ	20	2015	6	15	19:13:00	4	N-E	90	R	left
Fre	Foxterrier	F	1	medium	CZ	20	2015	6	15	19:15:00	4	S-W	270	R	left
Fre	Foxterrier	F	1	medium	CZ	20	2015	6	15	19:17:00	4	E-S	90	L	left
Fre	Foxterrier	F	1	medium	CZ	20	2015	6	15	19:19:00	4	W-N	270	L	left
Fre	Foxterrier	F	1	medium	CZ	19	2015	5	17	19:04:00	5	N-E	90	R	left
Fre	Foxterrier	F	1	medium	CZ	19	2015	5	17	19:06:00	5	S-W	180	L	left
Fre	Foxterrier	F	1	medium	CZ	19	2015	5	17	19:10:00	5	E-S	180	R	left
Fre	Foxterrier	F	1	medium	CZ	19	2015	5	17	19:13:00	5	W-N	0	R	left
Fre	Foxterrier	F	1	medium	CZ	20	2015	6	15	19:23:00	5	N-E	0	L	left
Fre	Foxterrier	F	1	medium	CZ	20	2015	6	15	19:25:00	5	S-W	270	R	left
Fre	Foxterrier	F	1	medium	CZ	20	2015	6	15	19:27:00	5	E-S	90	L	left
Fre	Foxterrier	F	1	medium	CZ	20	2015	6	15	19:30:00	5	W-N	0	R	left
Fre	Foxterrier	F	1	medium	CZ	19	2015	5	17	19:17:00	6	N-E	0	L	left
Fre	Foxterrier	F	1	medium	CZ	19	2015	5	17	19:20:00	6	S-W	270	R	left
Fre	Foxterrier	F	1	medium	CZ	19	2015	5	17	19:21:00	6	E-S	180	R	left
Fre	Foxterrier	F	1	medium	CZ	19	2015	5	17	19:25:00	6	W-N	0	R	left
Fre	Foxterrier	F	1	medium	CZ	20	2015	6	15	19:32:00	6	N-E	0	L	left
Fre	Foxterrier	F	1	medium	CZ	20	2015	6	15	19:34:00	6	S-W	180	L	left
Fre	Foxterrier	F	1	medium	CZ	20	2015	6	15	19:35:00	6	E-S	90	L	left
Fre	Foxterrier	F	1	medium	CZ	20	2015	6	15	19:36:00	6	W-N	270	L	left
Fre	Foxterrier	F	1	medium	CZ	20	2015	6	21	18:09:00	7	S-W	270	R	left
Fre	Foxterrier	F	1	medium	CZ	20	2015	6	21	18:55:00	7	N-E	0	L	left
Fre	Foxterrier	F	1	medium	CZ	20	2015	6	21	19:00:00	7	E-S	90	L	left
Fre	Foxterrier	F	1	medium	CZ	20	2015	6	21	19:01:00	7	W-N	270	L	left
Fre	Foxterrier	F	1	medium	CZ	19	2015	5	18	20:08:00	7	N-E	90	R	left
Fre	Foxterrier	F	1	medium	CZ	19	2015	5	18	20:10:00	7	S-W	180	L	left
Fre	Foxterrier	F	1	medium	CZ	19	2015	5	18	20:19:00	7	W-N	0	R	left
Fre	Foxterrier	F	1	medium	CZ	19	2015	5	18	20:21:00	7	E-S	90	L	left
Fre	Foxterrier	F	1	medium	CZ	20	2015	6	21	19:03:00	8	N-E	0	L	left
Fre	Foxterrier	F	1	medium	CZ	20	2015	6	21	19:05:00	8	S-W	270	R	left
Fre	Foxterrier	F	1	medium	CZ	20	2015	6	21	19:07:00	8	E-S	90	L	left
Fre	Foxterrier	F	1	medium	CZ	20	2015	6	21	19:09:00	8	W-N	270	L	left
Fre	Foxterrier	F	1	medium	CZ	19	2015	5	18	20:20:00	8	N-E	90	R	left
Fre	Foxterrier	F	1	medium	CZ	19	2015	5	18	20:23:00	8	S-W	270	R	left
Fre	Foxterrier	F	1	medium	CZ	19	2015	5	18	20:25:00	8	E-S	90	L	left
Fre	Foxterrier	F	1	medium	CZ	19	2015	5	18	20:27:00	8	W-N	0	R	left
Fre	Foxterrier	F	1	medium	CZ	20	2015	6	21	19:11:00	9	N-E	0	L	left
Fre	Foxterrier	F	1	medium	CZ	20	2015	6	21	19:14:00	9	S-W	270	R	left
Fre	Foxterrier	F	1	medium	CZ	20	2015	6	21	19:25:00	9	N-E	0	L	left
Fre	Foxterrier	F	1	medium	CZ	20	2015	6	21	19:27:00	9	S-W	270	R	left
Fre	Foxterrier	F	1	medium	CZ	19	2015	5	18	20:29:00	9	N-E	90	R	left
Fre	Foxterrier	F	1	medium	CZ	19	2015	5	18	20:30:00	9	S-W	180	L	left
Fre	Foxterrier	F	1	medium	CZ	19	2015	5	18	20:32:00	9	E-S	90	L	left
Fre	Foxterrier	F	1	medium	CZ	19	2015	5	18	20:34:00	9	W-N	0	R	left
Fre	Foxterrier	F	1	medium	CZ	19	2015	5	21	18:09:00	10	N-E	90	R	left
Fre	Foxterrier	F	1	medium	CZ	19	2015	5	21	18:11:00	10	S-W	270	R	left
Fre	Foxterrier	F	1	medium	CZ	19	2015	5	21	18:13:00	10	E-S	180	R	left
Fre	Foxterrier	F	1	medium	CZ	19	2015	5	21	18:15:00	10	W-N	270	L	left
Fre	Foxterrier	F	1	medium	CZ	20	2015	6	21	19:15:00	10	E-S	180	R	left
Fre	Foxterrier	F	1	medium	CZ	20	2015	6	21	19:23:00	10	W-N	0	R	left
Fre	Foxterrier	F	1	medium	CZ	20	2015	6	21	19:29:00	10	E-S	90	L	left
Fre	Foxterrier	F	1	medium	CZ	20	2015	6	21	19:31:00	10	W-N	270	L	left
Fre	Foxterrier	F	1	medium	CZ	20	2015	7	28	08:05:00	11	N-E	90	R	left
Fre	Foxterrier	F	1	medium	CZ	20	2015	7	28	08:08:00	11	S-W	270	R	left
Fre	Foxterrier	F	1	medium	CZ	20	2015	7	28	08:10:00	11	E-S	180	R	left
Fre	Foxterrier	F	1	medium	CZ	20	2015	7	28	08:12:00	11	W-N	0	R	left
Fre	Foxterrier	F	1	medium	CZ	19	2015	5	21	18:18:00	11	N-E	0	L	left
Fre	Foxterrier	F	1	medium	CZ	19	2015	5	21	18:19:00	11	S-W	180	L	left
Fre	Foxterrier	F	1	medium	CZ	19	2015	5	21	18:21:00	11	E-S	90	L	left
Fre	Foxterrier	F	1	medium	CZ	19	2015	5	21	18:23:00	11	W-N	0	R	left
Fre	Foxterrier	F	1	medium	CZ	20	2015	7	28	08:15:00	12	N-E	0	L	left
Fre	Foxterrier	F	1	medium	CZ	20	2015	7	28	08:17:00	12	S-W	180	L	left
Fre	Foxterrier	F	1	medium	CZ	20	2015	7	28	08:19:00	12	E-S	90	L	left
Fre	Foxterrier	F	1	medium	CZ	20	2015	7	28	08:20:00	12	W-N	0	R	left
Fre	Foxterrier	F	1	medium	CZ	19	2015	5	21	18:25:00	12	N-E	0	L	left
Fre	Foxterrier	F	1	medium	CZ	19	2015	5	21	18:28:00	12	S-W	180	L	left
Fre	Foxterrier	F	1	medium	CZ	19	2015	5	21	18:30:00	12	E-S	180	R	left
Fre	Foxterrier	F	1	medium	CZ	19	2015	5	21	18:33:00	12	W-N	270	L	left
Fre	Foxterrier	F	1	medium	CZ	20	2015	7	28	08:25:00	13	N-E	0	L	left
Fre	Foxterrier	F	1	medium	CZ	20	2015	7	28	08:27:00	13	S-W	270	R	left
Fre	Foxterrier	F	1	medium	CZ	20	2015	7	28	08:29:00	13	E-S	90	L	left
Fre	Foxterrier	F	1	medium	CZ	20	2015	7	28	08:30:00	13	W-N	270	L	left
Fre	Foxterrier	F	1	medium	CZ	19	2015	5	29	20:47:00	13	N-E	0	L	left
Fre	Foxterrier	F	1	medium	CZ	19	2015	5	29	20:50:00	13	S-W	180	L	left
Fre	Foxterrier	F	1	medium	CZ	19	2015	5	29	20:52:00	13	E-S	90	L	left
Fre	Foxterrier	F	1	medium	CZ	19	2015	5	29	20:54:00	13	W-N	0	R	left
Fre	Foxterrier	F	1	medium	CZ	20	2015	7	28	08:32:00	14	N-E	0	L	left
Fre	Foxterrier	F	1	medium	CZ	20	2015	7	28	08:34:00	14	S-W	270	R	left
Fre	Foxterrier	F	1	medium	CZ	20	2015	7	28	08:36:00	14	E-S	90	L	left
Fre	Foxterrier	F	1	medium	CZ	20	2015	7	28	08:38:00	14	W-N	270	L	left
Fre	Foxterrier	F	1	medium	CZ	19	2015	5	29	20:55:00	14	N-E	0	L	left
Fre	Foxterrier	F	1	medium	CZ	19	2015	5	29	20:57:00	14	S-W	180	L	left
Fre	Foxterrier	F	1	medium	CZ	19	2015	5	29	20:59:00	14	E-S	90	L	left
Fre	Foxterrier	F	1	medium	CZ	19	2015	5	29	21:01:00	14	W-N	270	L	left
Fre	Foxterrier	F	1	medium	CZ	19	2015	5	31	20:23:00	15	N-E	0	L	left
Fre	Foxterrier	F	1	medium	CZ	19	2015	5	31	20:26:00	15	S-W	180	L	left
Fre	Foxterrier	F	1	medium	CZ	20	2015	7	29	20:27:00	15	N-E	0	L	left
Fre	Foxterrier	F	1	medium	CZ	19	2015	5	31	20:28:00	15	E-S	90	L	left
Fre	Foxterrier	F	1	medium	CZ	20	2015	7	29	20:29:00	15	S-W	180	L	left
Fre	Foxterrier	F	1	medium	CZ	19	2015	5	31	20:30:00	15	W-N	270	L	left
Fre	Foxterrier	F	1	medium	CZ	20	2015	7	29	20:30:00	15	E-S	90	L	left
Fre	Foxterrier	F	1	medium	CZ	20	2015	7	29	20:32:00	15	W-N	0	R	left
Fre	Foxterrier	F	1	medium	CZ	19	2015	5	31	20:32:00	16	N-E	0	L	left
Fre	Foxterrier	F	1	medium	CZ	19	2015	5	31	20:34:00	16	S-W	180	L	left
Fre	Foxterrier	F	1	medium	CZ	20	2015	7	29	20:34:00	16	N-E	0	L	left
Fre	Foxterrier	F	1	medium	CZ	19	2015	5	31	20:36:00	16	E-S	90	L	left
Fre	Foxterrier	F	1	medium	CZ	20	2015	7	29	20:36:00	16	S-W	270	R	left
Fre	Foxterrier	F	1	medium	CZ	20	2015	7	29	20:38:00	16	E-S	90	L	left
Fre	Foxterrier	F	1	medium	CZ	19	2015	5	31	20:39:00	16	W-N	270	L	left
Fre	Foxterrier	F	1	medium	CZ	20	2015	7	29	20:40:00	16	W-N	0	R	left
Fre	Foxterrier	F	1	medium	CZ	19	2015	5	31	20:40:00	17	N-E	90	R	left
Fre	Foxterrier	F	1	medium	CZ	19	2015	5	31	20:42:00	17	S-W	180	L	left
Fre	Foxterrier	F	1	medium	CZ	20	2015	7	29	20:42:00	17	N-E	90	R	left
Fre	Foxterrier	F	1	medium	CZ	19	2015	5	31	20:44:00	17	E-S	180	R	left
Fre	Foxterrier	F	1	medium	CZ	20	2015	7	29	20:44:00	17	S-W	180	L	left
Fre	Foxterrier	F	1	medium	CZ	20	2015	7	29	20:45:00	17	E-S	90	L	left
Fre	Foxterrier	F	1	medium	CZ	19	2015	5	31	20:46:00	17	W-N	270	L	left
Fre	Foxterrier	F	1	medium	CZ	20	2015	7	29	20:47:00	17	W-N	270	L	left
Fre	Foxterrier	F	1	medium	CZ	20	2015	7	29	20:49:00	18	N-E	0	L	left
Fre	Foxterrier	F	1	medium	CZ	20	2015	7	29	20:51:00	18	S-W	270	R	left
Fre	Foxterrier	F	1	medium	CZ	20	2015	7	29	20:53:00	18	E-S	90	L	left
Fre	Foxterrier	F	1	medium	CZ	20	2015	7	29	20:55:00	18	W-N	0	R	left
Fre	Foxterrier	F	1	medium	CZ	19	2015	6	1	21:25:00	18	N-E	0	L	left
Fre	Foxterrier	F	1	medium	CZ	19	2015	6	1	21:28:00	18	S-W	270	R	left
Fre	Foxterrier	F	1	medium	CZ	19	2015	6	1	21:30:00	18	E-S	90	L	left
Fre	Foxterrier	F	1	medium	CZ	19	2015	6	1	21:34:00	18	W-N	270	L	left
Fre	Foxterrier	F	1	medium	CZ	20	2015	7	30	09:36:00	19	N-E	0	L	left
Fre	Foxterrier	F	1	medium	CZ	20	2015	7	30	09:38:00	19	S-W	180	L	left
Fre	Foxterrier	F	1	medium	CZ	20	2015	7	30	09:40:00	19	E-S	180	R	left
Fre	Foxterrier	F	1	medium	CZ	20	2015	7	30	09:42:00	19	W-N	270	L	left
Fre	Foxterrier	F	1	medium	CZ	19	2015	6	1	21:35:00	19	N-E	0	L	left
Fre	Foxterrier	F	1	medium	CZ	19	2015	6	1	21:37:00	19	S-W	180	L	left
Fre	Foxterrier	F	1	medium	CZ	19	2015	6	1	21:39:00	19	E-S	90	L	left
Fre	Foxterrier	F	1	medium	CZ	19	2015	6	1	21:40:00	19	W-N	270	L	left
Fre	Foxterrier	F	1	medium	CZ	20	2015	7	30	09:45:00	20	N-E	90	R	left
Fre	Foxterrier	F	1	medium	CZ	20	2015	7	30	09:46:00	20	S-W	180	L	left
Fre	Foxterrier	F	1	medium	CZ	20	2015	7	30	09:48:00	20	E-S	90	L	left
Fre	Foxterrier	F	1	medium	CZ	20	2015	7	30	09:50:00	20	W-N	270	L	left
Fre	Foxterrier	F	1	medium	CZ	19	2015	6	1	21:45:00	20	N-E	0	L	left
Fre	Foxterrier	F	1	medium	CZ	19	2015	6	1	21:47:00	20	S-W	180	L	left
Fre	Foxterrier	F	1	medium	CZ	19	2015	6	1	21:48:00	20	E-S	90	L	left
Fre	Foxterrier	F	1	medium	CZ	19	2015	6	1	21:50:00	20	W-N	270	L	left
Fre	Foxterrier	F	1	medium	CZ	20	2015	7	30	09:53:00	21	N-E	0	L	left
Fre	Foxterrier	F	1	medium	CZ	20	2015	7	30	09:55:00	21	S-W	180	L	left
Fre	Foxterrier	F	1	medium	CZ	20	2015	7	30	09:58:00	21	E-S	90	L	left
Fre	Foxterrier	F	1	medium	CZ	20	2015	7	30	10:00:00	21	W-N	0	R	left
Fre	Foxterrier	F	1	medium	CZ	19	2015	6	3	19:53:00	21	N-E	0	L	left
Fre	Foxterrier	F	1	medium	CZ	19	2015	6	3	19:55:00	21	S-W	270	R	left
Fre	Foxterrier	F	1	medium	CZ	19	2015	6	3	19:56:00	21	E-S	180	R	left
Fre	Foxterrier	F	1	medium	CZ	19	2015	6	3	19:58:00	21	W-N	270	L	left
Fre	Foxterrier	F	1	medium	CZ	20	2015	7	30	10:04:00	22	N-E	0	L	left
Fre	Foxterrier	F	1	medium	CZ	20	2015	7	30	10:07:00	22	S-W	180	L	left
Fre	Foxterrier	F	1	medium	CZ	20	2015	7	30	10:09:00	22	E-S	180	R	left
Fre	Foxterrier	F	1	medium	CZ	20	2015	7	30	10:10:00	22	W-N	270	L	left
Fre	Foxterrier	F	1	medium	CZ	19	2015	6	3	20:00:00	22	N-E	0	L	left
Fre	Foxterrier	F	1	medium	CZ	19	2015	6	3	20:02:00	22	S-W	180	L	left
Fre	Foxterrier	F	1	medium	CZ	19	2015	6	3	20:04:00	22	E-S	90	L	left
Fre	Foxterrier	F	1	medium	CZ	19	2015	6	3	20:05:00	22	W-N	270	L	left
Fre	Foxterrier	F	1	medium	CZ	19	2015	6	3	20:07:00	23	N-E	0	L	left
Fre	Foxterrier	F	1	medium	CZ	19	2015	6	3	20:09:00	23	S-W	180	L	left
Fre	Foxterrier	F	1	medium	CZ	19	2015	6	3	20:10:00	23	E-S	90	L	left
Fre	Foxterrier	F	1	medium	CZ	19	2015	6	3	20:11:00	23	W-N	270	L	left
Fre	Foxterrier	F	1	medium	CZ	20	2015	8	3	21:01:00	23	N-E	0	L	left
Fre	Foxterrier	F	1	medium	CZ	20	2015	8	3	21:03:00	23	S-W	270	R	left
Fre	Foxterrier	F	1	medium	CZ	20	2015	8	3	21:05:00	23	E-S	180	R	left
Fre	Foxterrier	F	1	medium	CZ	20	2015	8	3	21:07:00	23	W-N	270	L	left
Fre	Foxterrier	F	1	medium	CZ	19	2015	6	3	20:14:00	24	N-E	0	L	left
Fre	Foxterrier	F	1	medium	CZ	19	2015	6	3	20:16:00	24	S-W	180	L	left
Fre	Foxterrier	F	1	medium	CZ	19	2015	6	3	20:18:00	24	E-S	90	L	left
Fre	Foxterrier	F	1	medium	CZ	19	2015	6	3	20:22:00	24	W-N	270	L	left
Fre	Foxterrier	F	1	medium	CZ	20	2015	8	3	21:09:00	24	N-E	0	L	left
Fre	Foxterrier	F	1	medium	CZ	20	2015	8	3	21:11:00	24	S-W	180	L	left
Fre	Foxterrier	F	1	medium	CZ	20	2015	8	3	21:12:00	24	E-S	180	R	left
Fre	Foxterrier	F	1	medium	CZ	20	2015	8	3	21:15:00	24	W-N	270	L	left
Fre	Foxterrier	F	1	medium	CZ	19	2015	6	4	19:40:00	25	N-E	90	R	left
Fre	Foxterrier	F	1	medium	CZ	19	2015	6	4	19:42:00	25	S-W	180	L	left
Fre	Foxterrier	F	1	medium	CZ	19	2015	6	4	19:45:00	25	E-S	90	L	left
Fre	Foxterrier	F	1	medium	CZ	19	2015	6	4	19:46:00	25	W-N	0	R	left
Fre	Foxterrier	F	1	medium	CZ	20	2015	8	4	20:53:00	25	N-E	0	L	left
Fre	Foxterrier	F	1	medium	CZ	20	2015	8	4	20:55:00	25	S-W	270	R	left
Fre	Foxterrier	F	1	medium	CZ	20	2015	8	4	20:56:00	25	E-S	90	L	left
Fre	Foxterrier	F	1	medium	CZ	20	2015	8	4	21:00:00	25	N-E	90	R	left
Fre	Foxterrier	F	1	medium	CZ	19	2015	6	4	19:48:00	26	N-E	0	L	left
Fre	Foxterrier	F	1	medium	CZ	19	2015	6	4	19:50:00	26	S-W	180	L	left
Fre	Foxterrier	F	1	medium	CZ	19	2015	6	4	19:52:00	26	E-S	90	L	left
Fre	Foxterrier	F	1	medium	CZ	19	2015	6	4	19:54:00	26	W-N	270	L	left
Fre	Foxterrier	F	1	medium	CZ	20	2015	8	4	20:58:00	26	W-N	270	L	left
Fre	Foxterrier	F	1	medium	CZ	20	2015	8	4	21:02:00	26	S-W	270	R	left
Fre	Foxterrier	F	1	medium	CZ	20	2015	8	4	21:07:00	26	N-E	0	L	left
Fre	Foxterrier	F	1	medium	CZ	20	2015	8	4	21:09:00	26	S-W	270	R	left
Fre	Foxterrier	F	1	medium	CZ	19	2015	6	4	19:55:00	27	N-E	0	L	left
Fre	Foxterrier	F	1	medium	CZ	19	2015	6	4	19:56:00	27	S-W	180	L	left
Fre	Foxterrier	F	1	medium	CZ	19	2015	6	4	19:58:00	27	E-S	90	L	left
Fre	Foxterrier	F	1	medium	CZ	19	2015	6	4	19:59:00	27	W-N	0	R	left
Fre	Foxterrier	F	1	medium	CZ	20	2015	8	4	21:04:00	27	E-S	180	R	left
Fre	Foxterrier	F	1	medium	CZ	20	2015	8	4	21:06:00	27	W-N	0	R	left
Fre	Foxterrier	F	1	medium	CZ	20	2015	8	4	21:11:00	27	E-S	90	L	left
Fre	Foxterrier	F	1	medium	CZ	20	2015	8	4	21:13:00	27	W-N	0	R	left
Fre	Foxterrier	F	1	medium	CZ	20	2015	8	8	09:23:00	28	N-E	0	L	left
Fre	Foxterrier	F	1	medium	CZ	20	2015	8	8	09:24:00	28	S-W	270	R	left
Fre	Foxterrier	F	1	medium	CZ	20	2015	8	8	09:26:00	28	E-S	90	L	left
Fre	Foxterrier	F	1	medium	CZ	20	2015	8	8	09:28:00	28	W-N	270	L	left
Fre	Foxterrier	F	1	medium	CZ	19	2015	6	4	20:00:00	28	N-E	0	L	left
Fre	Foxterrier	F	1	medium	CZ	19	2015	6	4	20:01:00	28	S-W	270	R	left
Fre	Foxterrier	F	1	medium	CZ	19	2015	6	4	20:04:00	28	E-S	90	L	left
Fre	Foxterrier	F	1	medium	CZ	19	2015	6	4	20:06:00	28	W-N	270	L	left
Fre	Foxterrier	F	1	medium	CZ	20	2015	8	8	09:31:00	29	N-E	0	L	left
Fre	Foxterrier	F	1	medium	CZ	20	2015	8	8	09:33:00	29	S-W	270	R	left
Fre	Foxterrier	F	1	medium	CZ	20	2015	8	8	09:35:00	29	E-S	90	L	left
Fre	Foxterrier	F	1	medium	CZ	20	2015	8	8	09:36:00	29	W-N	270	L	left
Fre	Foxterrier	F	1	medium	CZ	19	2015	6	5	11:04:00	29	N-E	90	R	left
Fre	Foxterrier	F	1	medium	CZ	19	2015	6	5	11:06:00	29	S-W	180	L	left
Fre	Foxterrier	F	1	medium	CZ	19	2015	6	5	11:07:00	29	E-S	90	L	left
Fre	Foxterrier	F	1	medium	CZ	19	2015	6	5	11:09:00	29	W-N	0	R	left
Fre	Foxterrier	F	1	medium	CZ	20	2015	8	8	09:38:00	30	N-E	0	L	left
Fre	Foxterrier	F	1	medium	CZ	20	2015	8	8	09:40:00	30	S-W	270	R	left
Fre	Foxterrier	F	1	medium	CZ	20	2015	8	8	09:42:00	30	E-S	90	L	left
Fre	Foxterrier	F	1	medium	CZ	20	2015	8	8	09:44:00	30	W-N	270	L	left
Fre	Foxterrier	F	1	medium	CZ	19	2015	6	5	11:10:00	30	N-E	90	R	left
Fre	Foxterrier	F	1	medium	CZ	19	2015	6	5	11:13:00	30	S-W	180	L	left
Fre	Foxterrier	F	1	medium	CZ	19	2015	6	5	11:14:00	30	E-S	90	L	left
Fre	Foxterrier	F	1	medium	CZ	19	2015	6	5	11:15:00	30	W-N	270	L	left
Fre	Foxterrier	F	1	medium	CZ	19	2015	6	5	11:17:00	31	N-E	0	L	left
Fre	Foxterrier	F	1	medium	CZ	19	2015	6	5	11:19:00	31	S-W	180	L	left
Fre	Foxterrier	F	1	medium	CZ	19	2015	6	5	11:20:00	31	E-S	90	L	left
Fre	Foxterrier	F	1	medium	CZ	19	2015	6	5	11:21:00	31	W-N	270	L	left
Fre	Foxterrier	F	1	medium	CZ	20	2015	8	19	20:10:00	31	N-E	0	L	left
Fre	Foxterrier	F	1	medium	CZ	20	2015	8	19	20:13:00	31	S-W	180	L	left
Fre	Foxterrier	F	1	medium	CZ	20	2015	8	19	20:15:00	31	E-S	90	L	left
Fre	Foxterrier	F	1	medium	CZ	20	2015	8	19	20:17:00	31	W-N	0	R	left
Fre	Foxterrier	F	1	medium	CZ	19	2015	6	5	11:23:00	32	N-E	0	L	left
Fre	Foxterrier	F	1	medium	CZ	19	2015	6	5	11:24:00	32	S-W	180	L	left
Fre	Foxterrier	F	1	medium	CZ	19	2015	6	5	11:25:00	32	E-S	90	L	left
Fre	Foxterrier	F	1	medium	CZ	19	2015	6	5	11:28:00	32	W-N	270	L	left
Fre	Foxterrier	F	1	medium	CZ	20	2015	8	19	20:19:00	32	N-E	0	L	left
Fre	Foxterrier	F	1	medium	CZ	20	2015	8	19	20:21:00	32	S-W	270	R	left
Fre	Foxterrier	F	1	medium	CZ	20	2015	8	19	20:23:00	32	E-S	90	L	left
Fre	Foxterrier	F	1	medium	CZ	20	2015	8	19	20:25:00	32	W-N	270	L	left
Fre	Foxterrier	F	1	medium	CZ	19	2015	6	9	20:08:00	33	N-E	0	L	left
Fre	Foxterrier	F	1	medium	CZ	19	2015	6	9	20:10:00	33	S-W	180	L	left
Fre	Foxterrier	F	1	medium	CZ	19	2015	6	9	20:12:00	33	E-S	90	L	left
Fre	Foxterrier	F	1	medium	CZ	19	2015	6	9	20:15:00	33	W-N	270	L	left
Fre	Foxterrier	F	1	medium	CZ	20	2015	8	19	20:27:00	33	N-E	90	R	left
Fre	Foxterrier	F	1	medium	CZ	20	2015	8	19	20:28:00	33	S-W	270	R	left
Fre	Foxterrier	F	1	medium	CZ	20	2015	8	19	20:30:00	33	E-S	90	L	left
Fre	Foxterrier	F	1	medium	CZ	20	2015	8	19	20:32:00	33	W-N	0	R	left
Fre	Foxterrier	F	1	medium	CZ	20	2015	8	20	19:03:00	34	N-E	90	R	left
Fre	Foxterrier	F	1	medium	CZ	20	2015	8	20	19:06:00	34	S-W	270	R	left
Fre	Foxterrier	F	1	medium	CZ	20	2015	8	20	19:09:00	34	E-S	180	R	left
Fre	Foxterrier	F	1	medium	CZ	20	2015	8	20	19:11:00	34	W-N	270	L	left
Fre	Foxterrier	F	1	medium	CZ	19	2015	6	9	20:17:00	34	N-E	0	L	left
Fre	Foxterrier	F	1	medium	CZ	19	2015	6	9	20:19:00	34	S-W	270	R	left
Fre	Foxterrier	F	1	medium	CZ	19	2015	6	9	20:21:00	34	E-S	180	R	left
Fre	Foxterrier	F	1	medium	CZ	19	2015	6	9	20:23:00	34	W-N	270	L	left
Fre	Foxterrier	F	1	medium	CZ	20	2015	8	20	19:12:00	35	N-E	0	L	left
Fre	Foxterrier	F	1	medium	CZ	20	2015	8	20	19:15:00	35	S-W	180	L	left
Fre	Foxterrier	F	1	medium	CZ	20	2015	8	20	19:21:00	35	E-S	180	R	left
Fre	Foxterrier	F	1	medium	CZ	20	2015	8	20	19:40:00	35	W-N	270	L	left
Fre	Foxterrier	F	1	medium	CZ	19	2015	6	9	20:24:00	35	N-E	0	L	left
Fre	Foxterrier	F	1	medium	CZ	19	2015	6	9	20:26:00	35	S-W	180	L	left
Fre	Foxterrier	F	1	medium	CZ	19	2015	6	9	20:28:00	35	E-S	90	L	left
Fre	Foxterrier	F	1	medium	CZ	19	2015	6	9	20:29:00	35	W-N	0	R	left
Fre	Foxterrier	F	1	medium	CZ	20	2015	8	20	19:42:00	36	N-E	0	L	left
Fre	Foxterrier	F	1	medium	CZ	20	2015	8	20	19:45:00	36	S-W	180	L	left
Fre	Foxterrier	F	1	medium	CZ	20	2015	8	20	19:47:00	36	E-S	90	L	left
Fre	Foxterrier	F	1	medium	CZ	20	2015	8	20	19:50:00	36	W-N	0	R	left
Fre	Foxterrier	F	1	medium	CZ	19	2015	6	9	20:32:00	36	N-E	0	L	left
Fre	Foxterrier	F	1	medium	CZ	19	2015	6	9	20:34:00	36	S-W	180	L	left
Fre	Foxterrier	F	1	medium	CZ	19	2015	6	9	20:35:00	36	E-S	90	L	left
Fre	Foxterrier	F	1	medium	CZ	19	2015	6	9	20:40:00	36	W-N	270	L	left
Ger	Chihuahua	M	4	small	GER	1	2016	3	5	16:44:00	1	S-E	90	L	right
Ger	Chihuahua	M	4	small	GER	1	2016	3	5	16:46:00	1	N-E	90	R	right
Ger	Chihuahua	M	4	small	GER	1	2016	3	5	16:48:00	1	S-W	180	L	right
Ger	Chihuahua	M	4	small	GER	1	2016	3	5	16:50:00	1	N-W	270	L	right
Ger	Chihuahua	M	4	small	GER	1	2016	3	5	17:14:00	2	S-W	270	R	right
Ger	Chihuahua	M	4	small	GER	1	2016	3	5	17:16:00	2	N-E	0	L	right
Ger	Chihuahua	M	4	small	GER	1	2016	3	5	17:18:00	2	S-E	180	R	right
Ger	Chihuahua	M	4	small	GER	1	2016	3	5	17:20:00	2	N-W	270	L	right
Ger	Chihuahua	M	4	small	GER	1	2016	3	6	17:40:00	3	S-W	270	R	right
Ger	Chihuahua	M	4	small	GER	1	2016	3	6	17:41:00	3	N-W	270	L	right
Ger	Chihuahua	M	4	small	GER	1	2016	3	6	17:43:00	3	N-E	0	L	right
Ger	Chihuahua	M	4	small	GER	1	2016	3	6	17:45:00	3	S-E	90	L	right
Ger	Chihuahua	M	4	small	GER	1	2016	3	6	18:00:00	4	S-E	180	R	right
Ger	Chihuahua	M	4	small	GER	1	2016	3	6	18:02:00	4	N-W	0	R	right
Ger	Chihuahua	M	4	small	GER	1	2016	3	6	18:04:00	4	N-E	90	R	right
Ger	Chihuahua	M	4	small	GER	1	2016	3	6	18:06:00	4	S-W	270	R	right
Ger	Chihuahua	M	4	small	GER	1	2016	3	8	15:24:00	5	N-E	90	R	right
Ger	Chihuahua	M	4	small	GER	1	2016	3	8	15:26:00	5	S-E	180	R	right
Ger	Chihuahua	M	4	small	GER	1	2016	3	8	15:28:00	5	S-W	270	R	right
Ger	Chihuahua	M	4	small	GER	1	2016	3	8	15:30:00	5	N-W	270	L	right
Ger	Chihuahua	M	4	small	GER	1	2016	3	9	16:00:00	6	N-E	90	R	right
Ger	Chihuahua	M	4	small	GER	1	2016	3	9	16:02:00	6	S-W	270	R	right
Ger	Chihuahua	M	4	small	GER	1	2016	3	9	16:04:00	6	S-E	180	R	right
Ger	Chihuahua	M	4	small	GER	1	2016	3	9	16:05:00	6	N-W	0	R	right
Ger	Chihuahua	M	4	small	GER	1	2016	3	9	16:26:00	7	S-W	180	L	right
Ger	Chihuahua	M	4	small	GER	1	2016	3	9	16:28:00	7	N-E	0	L	right
Ger	Chihuahua	M	4	small	GER	1	2016	3	9	16:29:00	7	S-E	90	L	right
Ger	Chihuahua	M	4	small	GER	1	2016	3	9	16:30:00	7	N-W	270	L	right
Ger	Chihuahua	M	4	small	GER	1	2016	3	14	16:46:00	8	S-W	180	L	right
Ger	Chihuahua	M	4	small	GER	1	2016	3	14	16:48:00	8	S-E	90	L	right
Ger	Chihuahua	M	4	small	GER	1	2016	3	14	16:50:00	8	N-W	0	R	right
[truncated: 2,353 more rows]
